# Supplementary material for: Data on highway maintenance, rehabilitation, and mobility projects for integrated planning in Texas
Source: Data Brief. 2019 Aug 5;25:104367. doi: 10.1016/j.dib.2019.104367 (PMC6717169; doi:10.1016/j.dib.2019.104367)
Supplement: Supplementary file 1 [file mmc1.xlsx]

## Sheet: DCIS_2016-19
FISCAL_YEAR	PROJECT ID	HIGHWAY_NUMBER	COUNTY	PROJ_LENGTH	PROJ_CLASS	EST_CONST_COST	LAYMAN_DESCRIPTION1	BEG_REF_MARKER_NBR	BEG_REF_MARKER_DISP	END_REF_MARKER_NBR	END_REF_MARKER_DISP	BEG_DFO	END_DFO	ROADBED_LOCATION	DIRECTION_TYPE	RDBD-ID
2017	C0001	IH0020	Parker	0.189	MSC	3.76666e+06	REHABILITATE EXISTING FR RDS; CONVERT TO ONE WAY OPERATION;	415	0.29	415	0.479	414.455	414.641	Frontage Road	EW	IH0020-AG
2017	C0002	IH0820	Tarrant	0.099	BWR	3.3607e+06	REHABILITATE AND COMBINE THE 2 BRIDGES INTO ONE WIDER BRIDGE	24	0.304	24	0.371	25.16	25.227	Main Lanes	NA	IH0820-KG
2018	C0003	US0377	Hood	0.615	WNF	11100000	WIDEN 4 LANE TO 6 LANE DIVIDED WITH INTERCHANGE AT SH 144	334	0.66	334	1.275	128.115	128.73	Main Lanes	EW	US0377-KG
2018	C0004	US0377	Hood	2.415	WNF	30000000	WIDEN 4 LANE W/CTWLTL TO 6 LANE DIVIDED WITH INTERCHANGE AT	332	0.519	334	0.654	126.024	128.109	Main Lanes	NS	US0377-KG
2016	C0005	SH0183	Tarrant	1.14	MSC	2408973	INTERSECTION IMPROVEMENTS TO ADD RIGHT TURN LANES, CURB &	570	0.854	572	-0.006	19.226	20.366	Main Lanes	NA	SH0183-KG
2017	C0006	US0067	Erath	7.404	OV	1629000	HMAC OVERLAY	500	0.789	508	0.028	275.909	283.093	Main Lanes	NS	US0067-KG
2018	C0007	SH0108	Erath	12.597	RER	4392134	WIDE LANES,INCLUDING SAFETY END TREATMENTS,ADD SHOULDERS,	500	0.25	512	0.412	11.056	23.463	Main Lanes	NS	SH0108-KG
2017	C0008	SH0016	Palo Pinto	6.054	RER	7789598	WIDEN EXISTING ROADWAY; ADD SHOULDERS; REALIGN 3800'	280	1.086	274	0.47	56.857	50.876	Main Lanes	NS	SH0016-KG
2016	C0009	SH0026	Tarrant	2.4	UGN	1.05643e+07	RECONSTRUCT 4 LANE UNDIVIDED TO 4 LANE DIVIDED W/ MEDIAN;	566	1.412	568	1.812	7.423	9.823	Main Lanes	NS	SH0026-KG
2017	C0010	FM0156	Tarrant	3.788	WNF	3.45e+07	WIDEN TO 4 LANE DIVIDED	262	-0.621	266	-0.854	31.466	35.22	Main Lanes	NS	FM0156-KG
2016	C0011	IH0030	Tarrant	2.7	INC	2.34754e+08	CONST DIR CONN INTCHG AT SH 360 & TRAFFIC MANAGEMENT SYSTEM	20	0.135	31	0.816	20.133	31.794	Main Lanes	EW	IH0030-KG
2019	C0012	IH0820	Tarrant	0.1	BWR	8200000	REPLACE BRIDGES AS A PART OF IH 820 CORRIDOR IMPROVEMENTS	26	0.693	26	1.023	27.055	27.155	Main Lanes	NS	IH0820-KG
2019	C0013	FM0730	Wise	6.5	RER	14114400	ADD SHOULDERS	240	2.951	246	0.293	22.06	25.41	Main Lanes	NS	FM0730-KG
2019	C0014	IH0035W	Johnson	0.1	BWR	1800000	REMOVE THRU LANE OVERPASS & REPLACE WITH AT GRADE THRU LANES	26	0.812	26	0.912	26.821	26.921	Main Lanes	NA	IH0035W-KG
2016	C0015	IH0030	Tarrant	0.233	BR	2.28252e+06	RECONSTRUCT BRIDGE	30	0.301	30	0.534	30.28	30.513	Main Lanes	EW	IH0030-KG
2016	C0016	SH0108	Erath	6.117	SFT	88725	TEXTURIZE SHOULDERS	512	0.772	518	0.908	23.837	30.726	Main Lanes	NA	SH0108-KG
2018	C0017	FM0718	Wise	1.051	RER	1925000	RECONSTRUCT ROADWAY AND ADD SHOULDERS; 2-12' LANES WITH 4'	548	2.172	548	3.345	6.053	7.226	Main Lanes	NS	FM0718-KG
2018	C0018	FM0718	Tarrant	3.247	RER	3916299	RECONSTRUCT ROADWAY TO 2-12' LANES WITH 8' SHOULDERS	548	3.32	548	6.598	7.201	10.479	Main Lanes	NS	FM0718-KG
2016	C0019	SS0303	Tarrant	0.676	WNF	6.08519e+06	RECONSTRUCT FACILITY FROM RURAL DIVIDED TO URBAN DIVIDED	560	0.062	560	0.648	0.008	0.69	Main Lanes	EW	SS0303-KG
2017	C0020	SH0360	Tarrant	0.835	WF	39404000	WIDEN 6 TO 8 LANES	260	1.185	266	2.02	5.375	12.274	Main Lanes	NS	SH0360-KG
2017	C0021	IH0820	Tarrant	3.6	WF	130000000	ADD 1 GP LN IN EACH DIR, REPL EXIST STR OVER TRINITY RIV	23	-0.11	27	-0.338	23.746	27.314	Main Lanes	NS	IH0820-KG
2016	C0022	FM0914	Erath	8.926	SFT	3.36894e+06	ADD SHOULDERS,SAFETY END TREATMENTS,SEAL COAT AND PAVEMENT	308	0.606	316	1.53	2.598	11.503	Main Lanes	NS	FM0914-KG
2018	C0023	US0377	Hood	3.266	WNF	46700000	WIDEN 4 LANE TO 6 LANE DIVIDED	328	0.53	332	0.519	121.998	126.024	Main Lanes	NS	US0377-KG
2017	C0024	SH0121	Tarrant	0.15	BR	1600000	REPLACE BRIDGE	300	1.814	300	4.373	93.822	96.381	Main Lanes	NS	SH0121-KG
2017	C0025	FM1810	Wise	6.109	RER	1687928	REHABILITATE AND WIDEN ROADWAY TO 28'WIDTH W/RUMBLE STRIPS	524	-0.015	526	0.219	8.078	10.387	Main Lanes	EW	FM1810-KG
2016	C0026	FM1195	Palo Pinto	3.669	SC	157281	SEAL COAT MAIN LANES AND SHOULDERS	270	-0.294	266	-0.044	3.706	0.037	Main Lanes	NS	FM1195-KG
2016	C0027	SH0026	Tarrant	1.5	UGN	2.27127e+07	RECONSTRUCT 4 LANE UNDIVIDED TO 4 LANE DIVIDED W/ MEDIAN;	566	0.72	568	0.25	8.261	6.731	Main Lanes	NS	SH0026-KG
2016	C0028	US0377	Hood	7.5	RES	3.30982e+06	BASE REPAIR, SEAL COAT AND HMAC OVERLAY	336	-0.71	342	0.932	128.813	136.322	Main Lanes	NS	US0377-KG
2016	C0029	SH0360	Tarrant	2.106	OV	2.0119e+06	PAVEMENT REPAIR, MILL AND OVERLAY BRIDGES, DIAMOND GRINDING	262	-0.513	264	-0.495	5.502	7.581	Main Lanes	NS	SH0360-KG
2017	C0030	IH0820	Tarrant	3.638	RES	2505403	DIAMOND GRIND MAINLANES, MILL AND OVERLAY BRIDGES, SEAL COAT	3	0.482	7	0.043	4.055	7.603	Main Lanes	EW	IH0820-KG
2016	C0031	SS0580	Tarrant	2.808	OV	3.8691e+06	HMAC OVERLAY	610	0.206	612	1.018	2.569	5.408	Main Lanes	EW	SS0580-KG
2016	C0032	FM0051	Wise	7.102	OV	2.76571e+06	HMAC OVERLAY -1.8 MILE SOUTH US 81 TO SH 114	250	1.027	258	0.156	41.569	48.769	Main Lanes	NS	FM0051-KG
2019	C0033	FM0004	Jack	10.564	RER	3300009	SHOULDER WIDEN 32' TOTAL WIDTH - RESTRIPE & HMAC OVERLAY	238		248	0.591	0.04	10.677	Main Lanes	NS	FM0004-KG
2017	C0034	FM1810	Wise	5.237	RER	2934454	SHOULDER WIDEN 28" TOTAL WIDTH W/RUMBLE STRIPS AND 2 COARSE	526	0.26	530	1.522	10.428	15.665	Main Lanes	NS	FM1810-KG
2016	C0035	FM2123	Wise	3.078	RER	3.47671e+06	WIDEN SHOULDER; 32' TOTAL WIDTH	250	0.649	252	1.994	12.633	15.979	Main Lanes	NS	FM2123-KG
2017	C0036	FM1938	Tarrant	3.295	OV	3462893	MILL, BASE REPAIR, HMAC OVERLAY	258	0.018	260	1.312	7.661	10.956	Main Lanes	NS	FM1938-KG
2016	C0037	US0281	Erath	2.91	SP2	2196410	UPGRADE TO SUPER 2 DESIGN, EXT CULVERTS, SETS, OVERLAY AND	340		340	2.91	143.514	146.665	Main Lanes	NS	US0281-KG
2016	C0038	US0281	Erath	15.3	SP2	8994347	UPGRADE TO SUPER 2 DESIGN, EXT CULVERTS, SETS, OVERLAY AND	320	4.007	340		128.455	143.514	Main Lanes	NS	US0281-KG
2016	C0039	US0281	Erath	20.5	SP2	7946506	UPGRADE TO SUPER 2 DESIGN, EXT CULVERTS, SETS, OVERLAY AND	300	3.068	320	4.007	107.917	128.455	Main Lanes	NS	US0281-KG
2016	C0040	US0281	Palo Pinto	7.621	SP2	5570401	WIDEN PAVEMENT AND ADD SHOULDERS	296	0.315	304	0.014	100.674	107.917	Main Lanes	NS	US0281-KG
2018	C0041	US0281	Palo Pinto	14.01	RER	8406000	UPGRADE TO SUPER 2 DESIGN, EXT CULVERTS, SETS, OVERLAY AND	268		282		72.942	86.997	Main Lanes	NS	US0281-KG
2018	C0042	US0281	Jack	0.867	RER	760000	UPGRADE TO SUPER DESIGN, EXT CULVERTS, SETS, 2" OVERLAY	258	0.409	268		63.586	72.862	Main Lanes	NS	US0281-KG
2018	C0043	US0281	Jack	0.358	RER	311000	UPGRADE TO SUPER 2 DESIGN, EXT CULVERTS, SETS, 2" OVERLAY	238	1.581	238	1.939	44.991	44.991	Main Lanes	NS	US0281-KG
2016	C0044	US0287	Tarrant	2.452	MSC	3600000	CONSTRUCTION OF RAMP MODIFICATIONS AND ADDITION OF U-TURN ON	474	1.501	476	1.862	448.023	450.475	Main Lanes	NS	US0287-KG
2016	C0045	FM0730	Parker	14.644	SFT	193152	TEXTURIZE SHOULDERS	268	-1.665	282	0.371	43.003	57.647	Main Lanes	NA	FM0730-KG
2016	C0046	FM0051	Wise	15.836	SFT	136377	TEXTURIZE SHOULDERS	232		246	1.4	22.682	37.547	Main Lanes	NA	FM0051-KG
2016	C0047	FM0051	Wise	5.728	SFT	63313.2	TEXTURIZE SHOULDERS	252	0.438	258	0.156	43.096	49.03	Main Lanes	NA	FM0051-KG
2016	C0048	FM0219	Erath	9.539	SFT	47255	TEXTURIZE SHOULDERS	504	0.298	512	1.882	10.324	19.838	Main Lanes	NA	FM0219-KG
2017	C0049	FM0004	Hood	7.747	SFT	84211	TEXTURIZE SHOULDERS	302	1.599	310	1.346	63.374	71.429	Main Lanes		FM0004-KG
2016	C0050	US0377	Hood	5.286	SFT	16206.3	TEXTURIZE SHOULDERS	336	0.791	342	0.201	130.314	135.591	Main Lanes	NA	US0377-KG
2017	C0051	IH0020	Parker	2.37	NNF	7954000	CONSTRUCT IH 20 FRONTAGE ROAD AND RAMPS, CONVERT SOUTH FR RD	411	0.968	414	0.338	411.228	413.626	Main Lanes	EW	IH0020-KG
2017	C0052	FM2425	Hood	6.18	SC	143751	SEAL MAIN LANES AND SHOULDERS FY17	530	-0.041	536	0.161	0.011	6.146	Main Lanes	NS	FM2425-KG
2017	C0053	FM3028	Parker	3.24	SC	122998	SEAL MAIN LANES AND SHOULDERS FY17	518	-1.994	518	1.243	-1.494	1.743	Main Lanes	EW	FM3028-KG
2016	C0054	FM0051	Wise	6.04	OV	2.99881e+06	2" HMAC OVERLAY - LANES AND SHOULDERS_W/RUMBLE STRIPS	232		238	0.044	22.773	28.715	Main Lanes	NS	FM0051-KG
2016	C0055	FM0051	Wise	9.352	OV	3.79558e+06	2" HMAC OVERLAY - LANES AND SHOULDERS W/RUMBLE STRIPS	238	0.044	246	1.392	28.715	38.019	Main Lanes	NS	FM0051-KG
2016	C0056	FM0167	Hood	6.092	SC	238195	SEAL COAT MAIN LANES & SHOULDERS	290	0.151	284	0.906	9.151	2.906	Main Lanes	NS	FM0167-KG
2016	C0057	FM0056	Hood	5.882	SC	200379	SEAL COAT MAIN LANES	292		296	1.882	0.001	5.882	Main Lanes	NS	FM0056-KG
2017	C0058	US0377	Hood	1.7	NNF	47287571	CONSTRUCT 4 LANES ON NEW LOCATION AS ALTERNATE ROUTE IN	324	-0.663	322	-0.074	116.802	115.395	Main Lanes	NS	US0377-KG
2016	C0059	FM1187	Tarrant	2.796	OV	5949615	REPAIR FAILURES, HMAC OVERLAY AND PAVEMENT MARKINGS	559	0.558	562	0.139	18.4755	21.228	Main Lanes	W	FM1187-KG
2018	C0060	US0377	Tarrant	0.821	OV	588721	REPAIR FAILURES, HMAC OVERLAY AND PAVEMENT MARKINGS	304	0.989	304	1.81	102.347	103.168	Main Lanes	W	US0377-KG
2016	C0061	BU0067M	Johnson	2.322	OV	2.02039e+06	WEDGE MILL, SEAL, 2 INCHES HMAC OVERLAY SIGNAL WORK	454	-0.353	456		4.789	7.619	Main Lanes	EW	BU0067M-KG
2018	C0062	FM0113	Parker	8.864	RER	2429798	WIDEN TO 11'LANES AND 3' SHOULDERS	268	0.879	276	1.743	8.895	17.626	Main Lanes	NS	FM0113-KG
2016	C0063	FM0730	Parker	16.041	RES	5561853	PAVEMENT REPAIR AND HMAC OVERLAY	282	0.241	264	0.897	58.611	42.613	Main Lanes	NS	FM0730-KG
2017	C0064	SH0360	Tarrant	9.443	RES	2280428	REPAIR FAILURES, DIAMONDGRIND AND PAVEMENT MARKERS	262	1.443	272	0.886	7.458	16.998	Main Lanes	NS	SH0360-KG
2017	C0065	FM0004	Hood	3.814	RER	1000414	WIDEN PAVEMENT AND ADD SHOULDERS	302	1.598	306	1.412	63.617	67.464	Main Lanes	EW	FM0004-KG
2017	C0066	FM0004	Hood	4.325	RER	4467907	WIDEN PAVEMENT AND ADD SHOULDERS	332	-1.731	334	0.594	88.87	93.208	Main Lanes	EW	FM0004-KG
2016	C0067	FM1810	Wise	3.41	SC	310165	SEAL COAT MAIN LANES & SHOULDERS	530	1.59	534	1.05	16.068	19.585	Main Lanes	EW	FM1810-KG
2016	C0068	IH0035W	Tarrant	0.1	MSC	6281000	CONSTRUCT 3 LANE BRIDGE FOR A TOTAL OF 6 LANES AT THIS	40	0.638	40	0.738	40.653	40.753	Main Lanes	NA	IH0035W-KG
2017	C0069	US0377	Tarrant	3.424	RES	2473234	MILL, BASE REPAIR, HMAC OVERLAY	308	0.576	312		105.671	108.526	Main Lanes	NS	US0377-KG
2017	C0070	SH0180	Tarrant	0.9	MSC	305775	CONSTRUCT DIVISION BIKE/PEDESTRIAN PROJECT	632	0.207	634	-0.803	12.3	13.29	Main Lanes	NA	SH0180-KG
2017	C0071	FM1187	Tarrant	7.674	RES	2212344	MILL, OVERLAY, BACKFILL PAVEMENT, REGRADE @ RR AND	551	0.888	559	0.562	10.801	18.4795	Main Lanes	EW	FM1187-KG
2017	C0072	SH0010	Tarrant	5.181	OV	3435470	MILL, BASE REPAIR, HMAC OVERLAY	564		570	0.794	0.032	6.801	Main Lanes	EW	SH0010-KG
2016	C0073	SH0180	Tarrant	2.997	RES	2.81836e+06	MILL, BASE REPAIR, HMAC OVERLAY	625	0.595	628	0.592	5.81	8.543	Main Lanes	EW	SH0180-KG
2016	C0074	SS0303	Tarrant	2.452	RES	1.66759e+06	MILL, BASE REPAIR, HMAC OVERLAY	560	0.689	562	0.141	0.752	3.204	Main Lanes	EW	SS0303-KG
2016	C0075	FM0917	Johnson	2.112	OV	1.08796e+06	2" OVERLAY, PAVEMENT MARKINGS & FULL DEPTH PAVEMENT REPAIR	558	0.637	560	0.749	14.613	16.725	Main Lanes	E	FM0917-KG
2017	C0076	FM0917	Johnson	1.981	OV	1096102	SEAL COAT AND 2" OVERLAY	570	-0.896	570	1.085	24.586	26.567	Main Lanes	NA	FM0917-KG
2016	C0077	SH0144	Hood	2.755	OV	1.35613e+06	WEDGE MILL, SEAL COAT, & HMAC OVERLAY MAIN LANES & SHOULDERS	292	0.302	294	0.98	0.347	3.02	Main Lanes	NS	SH0144-KG
2017	C0078	US0067	Erath	3.743	OV	1782850	WEDGE MILL, SEAL COAT, & HMAC OVERLAY MAIN LANES & SHOULDERS	510	-2.387	510	1.356	282.718	286.461	Main Lanes	NS	US0067-KG
2017	C0079	US0377	Parker	8	RES	5626242	MILL, BASE REPAIR, HMAC OVERLAY	312	-0.263	320	-0.233	108.263	113.62	Main Lanes	NS	US0377-KG
2017	C0080	IH0030	Tarrant	2.796	RES	6800000	MILL, BASE REPAIR, SMA OVERLAY AND PAVEMENT MARKINGS	18	0.518	21	0.314	18.477	21.329	Main Lanes	EW	IH0030-KG
2016	C0081	IH0035W	Johnson	6.628	SC	641093	SEAL COAT FRONTAGE ROADS & SHOULDERS FY16	17	0.07	25	-0.013	16.787	25.199	Main Lanes	NS	IH0035W-KG
2016	C0082	SH0254	Palo Pinto	7.12	SC	368591	SEAL COAT MAIN LANES AND SHOULDERS	502	-1.04	510	-0.875	-0.04	7.289	Main Lanes	NA	SH0254-KG
2016	C0083	US0281	Palo Pinto	12.15	SC	1.74461e+06	SEAL COAT MAIN LANES AND SHOULDERS	268	-0.007	280	0.931	72.855	85.821	Main Lanes	NA	US0281-KG
2017	C0084	FM3210	Hood	3.65	SC	138351	MICROSURFACING	532	-0.022	534	1.667	0.004	3.672	Main Lanes	NA	FM3210-KG
2017	C0085	US0377	Hood	6.183	SC	317689	MICROSURFACING	322	0.335	330	-0.28	115.402	121.742	Main Lanes	NA	US0377-KG
2016	C0086	FM0200	Somervell	3.9	SC	130165	SEAL COAT MAIN LANES AND SHOULDERS	536	0.514	540	0.416	2.527	6.414	Main Lanes	NA	FM0200-KG
2016	C0087	US0067	Somervell	6.932	SC	306798	SEAL COAT MAIN LANES AND SHOUDERS	468		474	0.932	244.749	251.879	Main Lanes	NA	US0067-KG
2016	C0088	FM0219	Erath	11.165	SC	498562	SEAL COAT MAIN LANES	504	0.339	514	1.516	10.347	21.512	Main Lanes	NA	FM0219-KG
2019	C0089	FM0920	Wise	4.4	RER	2.25393e+06	WIDEN LANES TO 2-11' AND ADD 4' SHOULDERS	250	0.772	255	0.449	12.762	12.357	Main Lanes	S	FM0920-KG
2017	C0090	IH0020	Parker	1.25	INC	8740000	RECONSTRUCT 2 LANE BRIDGE TO 4 LANE BRIDGE, CONSTRUCT NEW	411	-0.132	412	0.09	410.128	411.378	Main Lanes	EW	IH0020-KG
2017	C0091	IH0020	Parker	1.15	MSC	8500000	RECONSTRUCT 2/3 LANE EASTBOUND FRONTAGE ROAD AND	411	-0.132	412	-0.102	410.128	411.186	Main Lanes	EW	IH0020-KG
2018	C0092	FM0051	Somervell	5.834	SFT	5056825	SAFETY TREAT FIXED OBJECTS, IMPROVE HORIZONTAL ALIGNMENT	336		342	0.735	116.796	122.61	Main Lanes	NS	FM0051-KG
2017	C0093	US0281	Jack	9.2	SFT	132859	SHOULDER AND CENTERLINE RUMBLE STRIPS, REFLECTIVE PAVEMENT	258	0.44	268		63.65	72.85	Main Lanes	NA	US0281-KG
2017	C0094	FM0051	Wise	6.956	SFT	75663.3	SHOULDER AND CENTERLINE RUMBLE STRIPS; REFLECTIVE PAVEMENT	258	1.75	268	0.212	50.4	57.269	Main Lanes	NA	FM0051-KG
2017	C0095	FM0730	Wise	14	SFT	124927	CENTERLINE RUMBLE STRIPS, REFLECTIVE PAVEMENT MARKINGS	222		236	0.014	1.124	15.113	Main Lanes	NA	FM0730-KG
2016	C0096	FM1655	Wise	0.9	SFT	149600	INSTALL CHEVRON SIGNS WITH MOTION ACTIVATED LED LIGHTS	228	1.36	230	0.27	13.1	14	Main Lanes	NA	FM1655-KG
2018	C0097	US0081	Wise	1.57	SFT	7086521	CONSTRUCT GRADE SEPARATION AT CR 4227/CR 4228	246	1.519	248	1.313	55	56.569	Main Lanes	NS	US0081-KG
2018	C0098	US0081	Wise	1.2	SFT	4472731	CONSTRUCT GRADE SEPARATION	262	0.093	264	-0.878	69.4	70.6	Main Lanes	NS	US0081-KG
2018	C0099	US0377	Tarrant	5.9	SFT	3331776	CONVERT 6 LANE ROADWAY (W TWLTL) TO 6 LANE ROADWAY WITH	274	-0.76	280	-1.009	77.59	83.565	Main Lanes	NA	US0377-KG
2016	C0100	SH0114	Tarrant	1	WF	8000000	WIDEN FREEWAY FROM 4 LANES TO 6 LANES	598	1.186	602		370.798	372.205	Main Lanes	NA	SH0114-KG
2018	C0101	SH0121	Tarrant	0.1	BWR	2100000	REPLACE CRACKED BOX BEAMS	282	-0.715	282	-0.715	73.552	73.552	Main Lanes	NS	SH0121-KG
2017	C0102	IH0030	Tarrant	0.897	OV	386628	OVERLAY FRONTAGE ROADS	1	0.138	2	-0.035	1.138	2.105	Main Lanes	EW	IH0030-KG
2018	C0103	FM0004	Palo Pinto	13.974	RER	5572706	WIDEN TO 11 FT LANES WITH 4 FT SHOULDERS	274	-0.418	288	-0.523	35.328	49.207	Main Lanes	NS	FM0004-KG
2017	C0104	IH0020	Parker	1.4	OV	956131	OVERLAY FRONTAGE ROADS	421	0.901	420		419.037	420	Main Lanes	EW	IH0020-KG
2018	C0105	FM0455	Wise	2.1	RER	1600000	WIDEN SHOULDER TO 32 FT TOTAL WIDTH	562	-0.665	564	-0.107	31.215	33.295	Main Lanes	NS	FM0455-KG
2018	C0106	US0380	Jack	3	RES	2432000	2" HMAC OVERLAY, PAVEMENT REPAIR, PAVEMENT MARKINGS,	554	-0.686	556	0.319	318.34	321.353	Main Lanes	E	US0380-KG
2017	C0107	US0067	Somervell	5.74	OV	8.22694e+06	MILL 2 IN-3 IN, SEAL & HMAC OVERLAY	478	0.2	484	-0.574	255.151	260.755	Main Lanes	EW	US0067-KG
2018	C0108	US0081	Wise	2.127	RES	726750	3" HMAQ OVERLAY, CONCRETE PAV REPAIR, PAV MARKINGS, SHOULDER	252	0.672	254	0.835	60.132	62.255	Main Lanes	NS	US0081-KG
2018	C0109	US0081	Wise	5.714	OV	1920583	3" HMAC OVERLAY, CONCRETE PAV REPAIR, PAV MARKINGS, SHOULDER	248	-0.885	252	0.688	54.471	60.132	Main Lanes	NS	US0081-KG
2018	C0110	US0180	Palo Pinto	5.125	OV	1454867	MILL AND OVERLAY	508	-0.328	512	1.019	254.691	259.201	Main Lanes	EW	US0180-KG
2017	C0111	IH0820	Tarrant	2.12	RES	1508492	DIAMOND GRIND ML-EXCEPT BRIDGES; MILL & OVERLAY BRIDGES;	7	0.193	9	0.313	7.753	9.873	Main Lanes	EW	IH0820-KG
2018	C0112	IH0035W	Johnson	9.351	OV	6775646	PLANE PVT SURFACE, FABRIC UNDERSEAL, HMAC OVERLAY, PVT	27	0.333	37	0.218	27.505	37.27	Main Lanes	NS	IH0035W-KG
2018	C0113	FM3391	Johnson	3.896	OV	2000000	HMAC OVERLAY & PAVEMENT MARKINGS.	556	-0.016	558	1.792	3.881	3.896	Main Lanes	EW	FM3391-KG
2018	C0114	SH0121	Tarrant	6.4	OV	6814275	MILL, PAVEMENT REPAIR, HMAC OVERLAY AND PAVEMENT MARKINGS	300	-0.443	304	1.887	91.343	97.682	Main Lanes	EW	SH0121-KG
2018	C0115	FM3136	Johnson	5.1	RER	2795000	WIDEN TO 11'-3', SEAL COAT, AND PAVEMENT MARKERS	554	0.038	560	-0.844	0.036	5.204	Main Lanes	EW	FM3136-KG
2018	C0116	US0380	Jack	10.6	RER	2432000	2" HMAC OVERLAY, PAVEMENT REPAIR, PAVEMENT MARKINGS,	544	-1.111	554	-0.686	307.864	318.34	Main Lanes	E	US0380-KG
2017	C0117	IH0020	Parker	1.948	OV	1234540	MILL AND OVERLAY	405	0.14	407	0.094	404.409	406.363	Main Lanes	EW	IH0020-KG
2016	C0118	FM1156	Jack	12.257	SC	338993	SEAL COAT MAIN LANES	238		250	0.395	0.024	12.355	Main Lanes	NS	FM1156-KG
2016	C0119	FM0920	Parker	12.24	SC	545318	SEAL COAT MAIN LANES & SHOULDERS	268	0.22	256		29.3	17.2	Main Lanes	NS	FM0920-KG
2016	C0120	FM3107	Parker	4.246	SC	150736	SEAL COAT MAIN LANES	524	0.268	520	-0.044	4.248	0.009	Main Lanes	EW	FM3107-KG
2016	C0121	SH0220	Erath	11.321	SC	581414	SEAL COAT MAIN LANES & SHOULDERS	312	0.374	324		0.491	11.432	Main Lanes	NS	SH0220-KG
2016	C0122	FM1810	Wise	1.43	SC	26722.7	SEAL COAT MAIN LANES & SHOULDERS	536	-0.42	536	0.802	19.685	20.927	Main Lanes	EW	FM1810-KG
2016	C0123	FM1195	Palo Pinto	2.3	SC	104114	SEAL COAT MAIN LANES AND SHOULDERS	272	-0.023	270	-0.272	5.984	3.728	Main Lanes	EW	FM1195-KG
2016	C0124	FM0920	Wise	4.2	SC	126361	SEAL COAT MAIN LANES	250	0.099	256	-0.067	12.98	17.178	Main Lanes	NS	FM0920-KG
2016	C0125	FM0056	Hood	5.597	SC	207844	SEAL COAT MAIN LANES	300	-1.73	302	1.888	6.246	11.8	Main Lanes	NS	FM0056-KG
2017	C0126	FM0004	Jack	5.082	SC	147481	SEAL COAT MAIN LANES FY 17	248	0.411	254	-0.171	10.537	15.592	Main Lanes	NS	FM0004-KG
2016	C0127	SH0199	Parker	9.3	SC	541624	SEAL COAT MAIN LANES AND SHOULDERS	534	0.018	544	-0.674	17.622	26.815	Main Lanes	EW	SH0199-KG
2016	C0128	SH0360	Tarrant	13.2	SC	252869	SEAL COAT SHOULDERS	262	0.102	0274A	0.849	6.117	19.009	Main Lanes	NS	SH0360-KG
2016	C0129	SH0183	Tarrant	1.6	SC	167785	SEAL COAT SHOULDERS	584	-0.184	586	-0.185	31.169	32.695	Main Lanes	EW	SH0183-KG
2016	C0130	US0281	Jack	5	SC	335732	SEAL COAT MAIN LANES & SHOULDERS	238	0.407	244	-0.622	43.622	48.571	Main Lanes	EW	US0281-KG
2016	C0131	US0281	Jack	11.9	SC	727035	SEAL COAT MAIN LANES AND SHOULDERS	226	0.028	238	-0.041	31.299	43.174	Main Lanes	EW	US0281-KG
2016	C0132	FM0051	Hood	5.8	SC	193375	SEAL COAT MAIN LANES	330	-0.115	336	-0.025	110.239	115.933	Main Lanes	NS	FM0051-KG
2016	C0133	SH0114	Jack	8.88	SC	610476	SEAL COAT MAIN LANES AND SHOULDERS	522	0.37	514	-0.256	295.469	286.843	Main Lanes	EW	SH0114-KG
2016	C0134	IH0035W	Tarrant	7.032	WF	1.16493e+08	RECONSTRUCT 2 NB GENERAL LANES AND ADD MANAGED TOLL LANE 1 +	61	-0.142	68	-0.091	61.055	67.596	Main Lanes	NA	IH0035W-KG
2016	C0135	US0281	Palo Pinto	0.124	BR	3000000	CLEAN AND PAINT STEEL TRUSS	294	-0.215	294	-0.091	98.723	98.865	Main Lanes	NA	US0281-KG
2019	C0136	FM2264	Wise	7.244	SFT	6903700	PROVIDE ADDITIONAL PAVED SURFACE WIDTH, PROPOSED 2-12' LANES	544		552	-0.776	0.059	7.244	Main Lanes	NS	FM2264-KG
2016	C0137	SH0199	Tarrant	0.824	WF	8.4585e+06	CONSTRUCT MAINLANES AND ENTRANCE/EXIT RAMPS FOR SH 199	558	0.014	558	0.842	40.091	40.919	Main Lanes	NS	SH0199-KG
2016	C0138	SH0199	Tarrant	1.293	WF	2.74196e+07	CONSTRUCT ML, ENT/EXIT RAMPS, HANGER CUT-OFF RD BRIDGE,	556	0.725	558	0.014	38.802	40.091	Main Lanes	NS	SH0199-KG
2016	C0139	SH0199	Tarrant	0.947	WF	1.39537e+07	CONSTRUCT MAINLANES, OVERPASS OVER NINE MILE BRIDGE RD AND	558	0.842	560	-0.211	40.919	41.866	Main Lanes	NS	SH0199-KG
2016	C0140	SH0170	Tarrant	0.1	INC	5000000	CONSTRUCT GRADE SEPARATED INTERCHANGE AT PARRISH LN	562	-0.146	562	-0.028	5.207	5.325	Main Lanes	EW	SH0170-KG
2018	C0141	FM1220	Tarrant	4.617	SFT	2018917	CONVERT FOUR LANE ROADWAY WITH TWLTL TO A 4 LANE ROADWAY	262	-0.439	266	0.169	5.521	10.138	Main Lanes	NS	FM1220-KG
2016	C0142	IH0020	Tarrant	0.695	SFT	481314	REMOVE METAL BEAM GUARD FENCE AND INSTALL CONCRETE TRAFFIC	442	-0.212	442	0.483	440.921	441.616	Main Lanes	EW	IH0020-KG
2018	C0143	IH0035W	Johnson	2.063	SFT	597779	SAFETY LIGHTING	30	0.035	32	0.138	30.167	32.23	Main Lanes	NA	IH0035W-KG
2016	C0144	SH0101	Wise	0.6	SFT	86795	INTALL ADVANCED WARNING SIGNALS AND SIGNS (CURVE), INSTALL	228	-0.176	228	0.425	11.7	12.3	Main Lanes	NA	SH0101-KG
2018	C0145	US0067	Somervell	6.93	RER	7500000	UPGRADE TO SUPER 2 DESIGN, EXT CULVERTS, SETS, OVERLAY AND	468	-0.108	474	0.93	244.839	251.878	Main Lanes	EW	US0067-KG
2016	C0146	FM1902	Johnson	6.729	SFT	5.09174e+06	WIDEN PAVEMENT AND ADD SHOULDERS	284	0.021	290	0.694	0.922	7.625	Main Lanes	NS	FM1902-KG
2016	C0147	FM3136	Johnson	5.192	SFT	4.85309e+06	WIDEN PAVEMENT & ADD SHOULDERS	560	-0.803	565	0.038	5.213	10.343	Main Lanes	NA	FM3136-KG
2016	C0148	FM2738	Johnson	4.405	SFT	2.64729e+06	WIDEN PAVEMENT AND ADD SHOULDERS	282		286	0.422	0	4.44	Main Lanes	NA	FM2738-KG
2016	C0149	US0287	Tarrant	0.1	INC	857747	INT IMPROV; UPGRADE TRAFFIC SIGNAL; VEHICLE & PED ILLUM &	464	0.192	464	0.192	438.42	438.42	Main Lanes	NA	US0287-KG
2016	C0150	FM1902	Tarrant	0.94	WNF	787480	WIDEN PAVEMENT AND ADD SHOULDERS	284	-0.201	282	-0.027	0.742	0.021	Main Lanes	NS	FM1902-KG
2018	C0151	FM0051	Parker	0.1	BR	12000000	BRIDGE REPLACEMENT & RECONSTRUCT ROADWAY	270	0.522	270	0.522	59.573	59.573	Main Lanes	NS	FM0051-KG
2017	C0152	BU0287P	Tarrant	0.1	BR	11000000	CONSTRUCT NEW OVERPASS BRIDGE	260	0.795	260	0.895	6.733	6.833	Main Lanes	EW	BU0287P-KG
2016	C0153	FM1220	Tarrant	2.879	RER	6.19046e+06	CONSTRUCT LEFT TURN BAYS, 10'SHLDERS, EXTEND CULVERT, REPAIR	258	0.463	260	1.342	2.442	5.321	Main Lanes	NA	FM1220-KG
2016	C0154	SH0174	Johnson	3.76	SC	284679	SEAL COAT MAIN LANES AND SHOULDERS	304	0.636	302	-0.895	20.755	17.189	Main Lanes	NS	SH0174-KG
2016	C0155	FM0004	Johnson	1.6	SC	66777.8	SEAL COAT MAIN LANES AND SHOULDERS	354	-0.64	354	0.956	110.719	112.315	Main Lanes	NS	FM0004-KG
2016	C0156	FM2210	Jack	11.6	SC	238921	SEAL COAT MAIN LANES	502	-0.038	514	-0.394	0.042	11.586	Main Lanes	EW	FM2210-KG
2016	C0157	IH0030	Tarrant	3.6	SC	131288	SEAL COAT FRONTAGE ROADS	2	-0.027	5	0.51	2.113	5.426	Main Lanes	EW	IH0030-KG
2016	C0158	IH0035W	Tarrant	0.9	SC	69353.8	SEAL COAT FRONTAGE ROADS	66	-0.484	66	0.248	65.58	66.306	Main Lanes	NS	IH0035W-KG
2016	C0159	IH0820	Tarrant	7.19	SC	385268	SEAL COAT SHOULDERS	9		16	0.215	9.5	16.775	Main Lanes	EW	IH0820-KG
2016	C0160	FM2425	Hood	4.3	SC	252174	SEAL COAT MAIN LANES AND SHOULDERS	530	-0.024	534	0.248	0.028	4.231	Main Lanes	EW	FM2425-KG
2016	C0161	SH0174	Johnson	6.1	OV	4.6163e+06	2 IN SALV, HAUL & STKPL RCL APH PV, HMAC INLAY	288	-0.974	292	0.949	3.163	9.086	Main Lanes	NS	SH0174-KG
2016	C0162	US0067	Somervell	8.952	RES	10007163	MILL, PRIME, SEAL COAT, HMAC OVERLAY, GUARDRAIL, PAVEMENT	480	-0.897	488	0.16	256.044	265.111	Main Lanes	NS	US0067-KG
2019	C0163	FM0157	Tarrant	1.287	OV	1236033	REPAIR FAILURES, 2" MILL, 2" HMAC OVERLAY, AND PAV MARKERS	270	-0.326	270	0.961	7.616	8.94	Main Lanes	NS	FM0157-KG
2019	C0164	SH0180	Tarrant	1.354	OV	1974197	MILL, REPAIR FAILURES, AND OVERLAY	624	-0.314	626	-0.274	4.441	5.807	Main Lanes	EW	SH0180-KG
2019	C0165	SH0180	Tarrant	3.566	OV	4887546	MILL, REPAIR FAILURES, AND OVERLAY	620	0.918	624	0.314	0.951	4.441	Main Lanes	EW	SH0180-KG
2019	C0166	SH0026	Tarrant	1.3	OV	699599	MILL, BASE REPAIR, 2" OVERLAY	564	-0.452	564	0.862	3.546	4.86	Main Lanes	EW	SH0026-KG
2019	C0167	US0281	Jack	11.887	OV	3790000	2" HMAC OVERLAY	226		236	11.887	31.271	53.102	Main Lanes	EW	US0281-KG
2019	C0168	US0281	Jack	5.227	OV	2010212	2" HMAC OVERLAY	236	11.886	242	17.114	53.101	64.307	Main Lanes	EW	US0281-KG
2019	C0169	US0067	Erath	0.918	OV	1147213	MILL, REMOVE BRICK, & HMAC OVERLAY	522	-0.734	520	0.374	296.441	295.528	Main Lanes	EW	US0067-KG
2017	C0170	IH0020	Tarrant	0.461	MSC	328000	CONSTRUCT NEW TEXAS UTURN	448	0.125	448	-0.33	447.288	446.833	Main Lanes	EW	IH0020-KG
2017	C0171	SH0121	Tarrant	2.436	INC	60000000	RECONSTRUCT SH 360 INTERCHANGE	286	-0.445	288	-0.014	77.727	80.163	Main Lanes	NS	SH0121-KG
2017	C0172	IH0820	Tarrant	2.238	WF	60000000	ADD 1 GP LN EACH DIR,REPL EXIST STR OVER TRINITY RIV &MOISER	24	0.207	27	-0.301	25.063	27.301	Main Lanes	NS	IH0820-KG
2017	C0173	SH0121	Tarrant	2.052	INC	320000000	RECONSTRUCT IH 635 & FM 2499 INTERCHANGES	280	-0.015	282	0.241	72.456	74.508	Main Lanes	NS	SH0121-KG
2017	C0174	US0281	Palo Pinto	7.697	SFT	64101	MILLED EDGELINE & CENTERLINE RUMBLE STRIPS	284	-0.479	284	-0.733	88.391	88.137	Main Lanes	NS	US0281-KG
2017	C0175	FM1885	Parker	9.534	SFT	76192	MILLED EDGELINE & CENTERLINE RUMBLE STRIPS	520	-0.973	526	2.617	5.933	15.467	Main Lanes	NS	FM1885-KG
2018	C0176	SH0144	Somervell	0.654	BWR	2617138	RE-ALIGN SH 144 AND NEW BRIDGE OVER PALUXY RIVER	310	-0.541	316	-0.462	16.775	22.151	Main Lanes		SH0144-KG
2019	C0177	US0067	Somervell	9.605	SFT	3000000	UPGRADE TO SUPER 2 DESIGN, ADD 4' SHOULDERS, EXT CULVERTS,	478	0.432	490		255.383	265.111	Main Lanes	NS	US0067-KG
2019	C0178	US0067	Erath	1.507	SFT	506863	UPGRADE TO SUPER 2 DESIGN, ADD 4' SHOULDERS, EXT CULVERTS,	490		490	1.507	265.111	266.618	Main Lanes	NS	US0067-KG
2019	C0179	FM0916	Johnson	0.091	RER	245000	RESTORE AND PRESERVE BRICK PAVEMENT	572	-0.668	572	-0.582	23.32	23.406	Main Lanes	NA	FM0916-KG
2017	C0180	FM3029	Tarrant	0.1	SFT	58221	IMPROVE TRAFFIC SIGNALS, ADD RIGHT TURN LANE	258	-0.101	258	-0.008	0	0	Main Lanes	NA	FM3029-KG
2017	C0181	SH0360	Tarrant	0.191	SFT	214484	INSTALL PROTECTION FOR RAILROAD BRIDGE COLUMN, DRAINAGE &	268	0.078	268	0.225	12.184	12.375	Main Lanes	NA	SH0360-KG
2018	C0182	BU0377J	Erath	0.863	RER	1200000	RECONSTRUCT ROADWAY AND TWLTL	506	-0.547	504	0.365	1.45	0.587	Main Lanes	EW	BU0377J-KG
2018	C0183	US0287	Tarrant	8.8	MSC	2228000	INSTALLATION OF ITS FIBER & EQUIPMENT	470	-0.413	480	0.303	443.362	453.616	Main Lanes	NA	US0287-KG
2016	C0184	IH0030	Tarrant	0.4	MSC	88500	INSTALLATION OF ITS FIBER, ITS EQUIPMENT, SATELLITE BUILDING	15	-0.15	15	0.237	14.715	15.102	Main Lanes	NA	IH0030-KG
2016	C0185	IH0030	Tarrant	6.795	MSC	1411500	INSTALLATION OF ITS FIBER, ITS EQUIPMENT, SATELLITE BUILDING	15	0.233	21	0.4	15.098	21.4	Main Lanes	NA	IH0030-KG
2017	C0186	IH0035W	Tarrant	9.69	MSC	2000000	INSTALLATION OF ITS FIBER AND EQUIPMENT	45	0.538	286	-0.361	45.325	1.776	Main Lanes		IH0035W-KG
2017	C0187	US0380	Wise	0.1	BR	2000000	REPLACE BRIDGE DECK ON EB STRUCTURE	578	0.73	578	0.775	342.422	342.467	Main Lanes	EW	US0380-KG
2017	C0188	US0380	Wise	0.1	BR	2000000	REPLACE BRIDGE DECK ON WB STRUCTURE	578	0.73	578	0.775	342.422	342.467	Main Lanes	EW	US0380-KG
2017	C0189	US0287	Tarrant	1.944	MSC	1180340	SUBLETT EXIT RAMP RELOCATION (US 287 SB TO SUBLETT RD)	470	-0.086	472	-0.125	443.689	445.633	Main Lanes	S	US0287-KG
2016	C0190	SH0121	Tarrant	0.2	MSC	7304243	ADDING TEMPORARY SLIP RAMPS IN BOTH DIRECTIONS TO ALLOW FOR	296	-0.442	296	-0.285	87.564	87.721	Main Lanes	EW	SH0121-KG
2019	C0191	FM1821	Palo Pinto	2.591	SFT	36917	TEXTURIZE SHOULDERS	264	-0.056	266	0.608	2.587	2.591	Main Lanes	NS	FM1821-KG
2019	C0192	SH0199	Tarrant	2.557	RER	4000000	RECONST ROADWAY WITH 8 INCHES LIME/CEMENT TREATED SUBGRADE	564	0.488	566	1.134	46.612	49.169	Main Lanes	NS	SH0199-KG
2019	C0193	FM0004	Johnson	0.08	RER	1380000	RESTORE AND PRESERVE BRICK PAVEMENT	366	1.005	366	1.075	124.224	124.294	Main Lanes	NA	FM0004-KG
2019	C0194	FM1821	Palo Pinto	3.591	OV	958224	BASE REPAIR AND HMAC OVERLAY	264	0.055	266	1.612	0.11	3.591	Main Lanes	NS	FM1821-KG
2019	C0195	SH0180	Tarrant	4.301	OV	4523275	MILL, REPAIR FAILURES, 2" HMAC OVERLAY, PAV MARKERS	631	-0.29	638	-0.037	11.245	16.932	Main Lanes	EW	SH0180-KG
2019	C0196	FM2331	Johnson	8.244	OV	2246920	2" OVERLAY, PAVEMENT MARKERS, DRIVEWAYS, MBGF & FULL DEPTH	282	0.002	290	0.618	0.002	8.16	Main Lanes	NS	FM2331-KG
2019	C0197	FM2951	Palo Pinto	3.727	RER	2779688	WIDEN TO 11'LANES & 4' SHOULDERS; WIDEN AND REHABILITATE	488	1.71	486	-0.04	3.713	0.014	Main Lanes	EW	FM2951-KG
2019	C0198	US0180	Palo Pinto	8.6	OV	3281029	RESURFACE ROADWAY	498	-0.097	508	-0.937	244.859	254.082	Main Lanes	EW	US0180-KG
2019	C0199	US0281	Jack	1	SFT	6659250	CONSTRUCT BRIDGE AND RETAINING WALLS AT INTERSECTION	256	1.822	258	0.824	62.869	63.869	Main Lanes	NS	US0281-KG
2019	C0200	FM0004	Johnson	1.539	SFT	1032995	INSTALL WARNING/GUIDE SIGNS, INTERSECTION FLASHING BEACONS &	338	1.246	340	-0.018	96.626	98.165	Main Lanes	NA	FM0004-KG
2019	C0201	FM0917	Johnson	0.23	SFT	241518	REALIGN INTERSECTION	552	0.826	550	0.898	8.816	6.894	Main Lanes	NA	FM0917-KG
2019	C0202	FM1938	Tarrant	3.992	SFT	2523771	INSTALL RAISED MEDIAN, PROFILE EDGELINE MARKINGS	254	0.09	258	0.004	3.656	7.647	Main Lanes	NA	FM1938-KG
2019	C0203	US0067	Johnson	6.411	SFT	55156	INSTALL DELINEATORS & ADVANCED INTERSECTION WARNING SIGNS	444	0.715	438	0.323	219.959	213.548	Main Lanes	NA	US0067-KG
2019	C0204	BU0067M	Johnson	1.914	SFT	385105	IMPROVE TRAFFIC SIGNALS, INSTALL FLASHING YELLOW ARROW	454		456		4.802	6.716	Main Lanes	NA	BU0067M-KG
2019	C0205	FM1709	Tarrant	9.022	SFT	947365	IMPROVE TRAFFIC SIGNALS, INSTALL FLASHING YELLOW ARROW	560	-0.013	562	7.009	0.004	9.009	Main Lanes	NA	FM1709-KG
2019	C0206	FM1658	Wise	1	SFT	91665	INSTALL DRAGNET BARRIER AT BRIDGE ENDS	526	0.235	526	0.726	2.995	3.9	Main Lanes	NA	FM1658-KG
2019	C0207	US0380	Wise	0.17	SFT	2163106	IMPROVE EXIT RAMP FROM WEST BOUND US 380 TO NORTH BOUND	576	1.825	578	0.182	341.539	341.874	Main Lanes	NA	US0380-KG
2019	C0208	SH0121	Tarrant	5.209	SFT	685933	REPAIR/REPLACE EXISTING METAL BEAM GUARD FENCE	300	-0.171	304	1.36	91.615	97.155	Main Lanes	NA	SH0121-KG
2019	C0209	SH0026	Tarrant	1.482	SFT	675280	INSTALL RAISED MEDIAN, PROFILE EDGELINE MARKINGS	560	0.888	562	0.346	0.888	2.371	Main Lanes	NA	SH0026-KG
2019	C0210	FM0156	Tarrant	0.4	SFT	314191	INSTALL TRAFFIC SIGNAL AND ADD LEFT TURN LANE	258	-0.551	260	-0.114	26.979	27.379	Main Lanes	NA	FM0156-KG
2019	C0211	US0081	Tarrant	8.965	SFT	534931	INSTALL PROTECTION, SAFETY TREAT FIXED OBJECTS	272	1.937	264	0.97	81.311	72.449	Main Lanes	NA	US0081-KG
2019	C0212	SH0010	Tarrant	7.845	SFT	814786	IMPROVE TRAFFIC SIGNALS, INSTALL FLASHING YELLOW ARROW	564	-0.006	572	-0.014	0.026	7.845	Main Lanes	NA	SH0010-KG
2019	C0213	US0281	Jack	0.1	SFT	6663195	CONSTRUCT BRIDGE AND RETAINING WALLS AT US 380 INTERSECTION	254	-0.577	254	-0.577	58.079	59.079	Main Lanes	NS	US0281-KG
2019	C0214	US0081	Wise	1.726	SFT	9631726	GRADE SEPARATION	260	0.773	262	-0.358	67.548	69.274	Main Lanes	NS	US0081-KG

## Sheet: COMPASS_2016-19
Fiscal Year	PROJECT ID	County Name	Highway	Proj_length	EST_CONST_COST	Work Type	Planning Activity (List)	Begin RM	Begin Displacement	Ending RM	Ending Displacement	Beg_DFO	End_DFO	Contract	Roadbed	RDBD_ID
2016	M0001	Johnson	IH0035W	8.295	232430	Light Rehab	P03 - Base Repair (CUY - CUBIC YARDS)	17	0	24	0.8	16.717	25.012	NO	Frontage Road	IH0035W-AG
2016	M0002	Johnson	SH0174	2.634	1.05561e+06	Light Rehab	P03 - Base Repair (CUY - CUBIC YARDS)	302	0	304	0.6	18.084	20.718	NO	Main Lanes	SH0174-KG
2016	M0003	Johnson	IH0035W	0.256	104084	Light Rehab	P01 - Pavement Leveling (SY - SQUARE YARDS)	15	0.66	16	0	15.543	15.799	NO	Frontage Road	IH0035W-AG
2016	M0004	Johnson	FM0917	1.14	289280	Light Rehab	P01 - Pavement Leveling (SY - SQUARE YARDS)	566	0.66	566	1.8	22.63	23.77	NO	Main Lanes	FM0917-KG
2016	M0005	Johnson	FM2738	4.018	0	Routine Maintenance	P01 - Pavement Leveling (SY - SQUARE YARDS)	282	0	286	0	0	4.018	NO	Main Lanes	FM2738-KG
2016	M0006	Johnson	FM2280	1.989	0	Routine Maintenance	P01 - Pavement Leveling (SY - SQUARE YARDS)	554	0	556	0	0.01	1.999	NO	Main Lanes	FM2280-KG
2016	M0007	Johnson	FM0731	1.775	0	Routine Maintenance	P01 - Pavement Leveling (SY - SQUARE YARDS)	284	0	286	0	10.231	12.006	NO	Main Lanes	FM0731-KG
2016	M0008	Johnson	SH0174	0	0	Routine Maintenance	P01 - Pavement Leveling (SY - SQUARE YARDS)	286	0	286	0	2.137	2.137	NO	Main Lanes	SH0174-KG
2016	M0009	Johnson	US0067	1.961	0	Routine Maintenance	P01 - Pavement Leveling (SY - SQUARE YARDS)	456	0	458	0	233.272	235.233	NO	Main Lanes	US0067-KG
2016	M0010	Somervell	FM0200	0.538	66618.3	Preventive Maintenance	P05 - Full Width Seal Coat (SY - SQUARE YARDS)	534	-0.068	534	0.47	0.032	0.57	YES	Main Lanes	FM0200-KG
2016	M0011	Johnson	FM0157	2.1	207396	Light Rehab	P01 - Pavement Leveling (SY - SQUARE YARDS)	298	0.4	300	0.5	34.446	36.546	YES	Main Lanes	FM0157-KG
2016	M0012	Johnson	SH0171	30.828	100000	Routine Maintenance	P06 - Crack Sealing (LM - LANE MILES)	288	1.196	320	0.834	20.098	50.926	YES	Main Lanes	SH0171-KG
2016	M0013	Johnson	FM0916	6.248	917502	Medium Rehab	P03 - Base Repair (CUY - CUBIC YARDS)	570	1.373	576	1.944	23.362	29.61	YES	Main Lanes	FM0916-KG
2016	M0014	Johnson	FM0917	28.039	332000	Routine Maintenance	P03 - Base Repair (CUY - CUBIC YARDS)	544	-0.002	570	2.573	0.016	28.055	YES	Main Lanes	FM0917-KG
2016	M0015	Johnson	FM0917	4.018	154000	Preventive Maintenance	P03 - Base Repair (CUY - CUBIC YARDS)	560	0	564	0	15.976	19.994	YES	Main Lanes	FM0917-KG
2016	M0016	Jack	FM0004	5.672	146935	Routine Maintenance	P01 - Pavement Leveling (SY - SQUARE YARDS)	248	0	254	0	10.086	15.758	NO	Main Lanes	FM0004-KG
2016	M0017	Jack	SH0114	8	77919.9	Routine Maintenance	P01 - Pavement Leveling (SY - SQUARE YARDS)	514	0	520	2	287.197	295.197	NO	Main Lanes	SH0114-KG
2016	M0018	Wise	FM0920	8.093	116880	Routine Maintenance	P01 - Pavement Leveling (SY - SQUARE YARDS)	242	0	248	2.001	3.897	11.99	NO	Main Lanes	FM0920-KG
2016	M0019	Wise	FM2048	1.995	235407	Routine Maintenance	P01 - Pavement Leveling (SY - SQUARE YARDS)	538	1	540	1	2.998	4.993	NO	Main Lanes	FM2048-KG
2016	M0020	Wise	FM1655	2	36177.1	Routine Maintenance	P01 - Pavement Leveling (SY - SQUARE YARDS)	240	0	240	2	23.835	25.835	NO	Main Lanes	FM1655-KG
2016	M0021	Wise	SL0444	0.4	27828.5	Routine Maintenance	P01 - Pavement Leveling (SY - SQUARE YARDS)	242	0.4	242	0.8	0.4	0.8	NO	Main Lanes	SL0444-KG
2016	M0022	Jack	FM1156	9.978	6.299e+06	Routine Maintenance	P01 - Pavement Leveling (SY - SQUARE YARDS)	240	0	250	0	1.996	11.974	NO	Main Lanes	FM1156-KG
2016	M0023	Jack	US0281	15.922	8.99857e+06	Routine Maintenance	P01 - Pavement Leveling (SY - SQUARE YARDS)	226	0	242	0	31.271	47.193	NO	Main Lanes	US0281-KG
2016	M0024	Jack	FM2210	10.946	134394	Routine Maintenance	P03 - Base Repair (CUY - CUBIC YARDS)	502	0	512	1	0.038	10.984	NO	Main Lanes	FM2210-KG
2016	M0025	Jack	FM2210	10.946	6.299e+06	Routine Maintenance	P01 - Pavement Leveling (SY - SQUARE YARDS)	502	0	512	1	0.038	10.984	NO	Main Lanes	FM2210-KG
2016	M0026	Jack	FM1191	7.02	136465	Routine Maintenance	P10 - Adding or Widening Pavement (SY - SQUARE YARDS)	234	1	242	0	7.006	14.026	NO	Main Lanes	FM1191-KG
2016	M0027	Jack	FM2127	6.998	56049.3	Routine Maintenance	P01 - Pavement Leveling (SY - SQUARE YARDS)	516	0	524	1	12	18.998	NO	Main Lanes	FM2127-KG
2016	M0028	Wise	FM1655	7	53757.7	Routine Maintenance	P03 - Base Repair (CUY - CUBIC YARDS)	224	0	230	1	7.73	14.73	NO	Main Lanes	FM1655-KG
2016	M0029	Wise	US0081	5.939	537577	Routine Maintenance	P03 - Base Repair (CUY - CUBIC YARDS)	248	0	254	0	55.481	61.42	NO	Main Lanes	US0081-KG
2016	M0030	Wise	FM2952	1.992	47641.9	Routine Maintenance	P01 - Pavement Leveling (SY - SQUARE YARDS)	236	0	238	0	3.994	5.986	NO	Main Lanes	FM2952-KG
2016	M0031	Wise	FM1810	0.8	2.24964e+06	Routine Maintenance	P01 - Pavement Leveling (SY - SQUARE YARDS)	534	1.1	534	1.9	19.217	20.017	NO	Main Lanes	FM1810-KG
2016	M0032	Wise	FM2127	6	33629.6	Routine Maintenance	P01 - Pavement Leveling (SY - SQUARE YARDS)	526	0	532	0	19.494	25.494	NO	Main Lanes	FM2127-KG
2016	M0033	Wise	FM1655	7.98	309635	Preventive Maintenance	P05 - Full Width Seal Coat (SY - SQUARE YARDS)	224	0	232	0	7.73	15.71	YES	Main Lanes	FM1655-KG
2016	M0034	Tarrant	IH0820	3.57	49861.4	Light Rehab	P01 - Pavement Leveling (SY - SQUARE YARDS)	0	0	2	1	0	3.57	NO	Frontage Road	IH0820-AG
2016	M0035	Tarrant	FM1187	0	57713.9	Light Rehab	P01 - Pavement Leveling (SY - SQUARE YARDS)	558	2	558	2	19.046	19.046	NO	Main Lanes	FM1187-KG
2016	M0036	Tarrant	US0287	0	18989.5	Light Rehab	P01 - Pavement Leveling (SY - SQUARE YARDS)	460	0	460	0	433.088	433.088	NO	Main Lanes	US0287-KG
2016	M0037	Tarrant	IH0020	0	0	Light Rehab	P01 - Pavement Leveling (SY - SQUARE YARDS)	446	1	446	1	445.99	445.99	NO	Frontage Road	IH0020-AG
2016	M0038	Tarrant	IH0030	0	0	Light Rehab	P01 - Pavement Leveling (SY - SQUARE YARDS)	12	0	12	0	11.959	11.959	NO	Frontage Road	IH0030-AG
2016	M0039	Tarrant	IH0030	0	0	Routine Maintenance	P01 - Pavement Leveling (SY - SQUARE YARDS)	12	0	12	0	11.959	11.959	NO	Frontage Road	IH0030-AG
2016	M0040	Tarrant	IH0820	1	37973.4	Routine Maintenance	P01 - Pavement Leveling (SY - SQUARE YARDS)	32	0	32	1	32.59	33.59	NO	Frontage Road	IH0820-AG
2016	M0041	Tarrant	IH0020	0	16332.8	Routine Maintenance	P01 - Pavement Leveling (SY - SQUARE YARDS)	448	0	448	0	447.117	447.117	NO	Frontage Road	IH0020-AG
2016	M0042	Tarrant	IH0020	0.155	28153.6	Routine Maintenance	P01 - Pavement Leveling (SY - SQUARE YARDS)	442	1	443	0	442.087	442.242	NO	Frontage Road	IH0020-AG
2016	M0043	Tarrant	IH0020	0	0	Light Rehab	P02 - Milling (SY - SQUARE YARDS)	428	1	428	1	428.073	428.073	NO	Frontage Road	IH0020-AG
2016	M0044	Tarrant	IH0020	0	0	Light Rehab	P01 - Pavement Leveling (SY - SQUARE YARDS)	428	1	428	1	428.073	428.073	NO	Frontage Road	IH0020-AG
2016	M0045	Erath	FM0205	1.499	25730.3	Preventive Maintenance	P01 - Pavement Leveling (SY - SQUARE YARDS)	508	0.001	508	1.5	0.042	1.541	NO	Main Lanes	FM0205-KG
2016	M0046	Erath	FM2303	1.8	52012.3	Routine Maintenance	P03 - Base Repair (CUY - CUBIC YARDS)	500	0	500	1.8	0.066	1.866	NO	Main Lanes	FM2303-KG
2016	M0047	Erath	FM0219	10.584	182043	Routine Maintenance	P03 - Base Repair (CUY - CUBIC YARDS)	494	0	504	0.62	0.044	10.628	NO	Main Lanes	FM0219-KG
2016	M0048	Erath	SH0006	4.003	390092	Routine Maintenance	P03 - Base Repair (CUY - CUBIC YARDS)	396	0	398	2.003	223.844	227.847	NO	Main Lanes	SH0006-KG
2016	M0049	Erath	FM0914	11.53	330268	Preventive Maintenance	P05 - Full Width Seal Coat (SY - SQUARE YARDS)	306	-0.109	316	1.53	0	11.53	YES	Main Lanes	FM0914-KG
2016	M0050	Erath	FM1702	9.25	292233	Preventive Maintenance	P05 - Full Width Seal Coat (SY - SQUARE YARDS)	316	-0.054	324	1.294	0.046	9.296	YES	Main Lanes	FM1702-KG
2016	M0051	Palo Pinto	FM1195	6.021	500914	Routine Maintenance	P01 - Pavement Leveling (SY - SQUARE YARDS)	266	-0.081	272	0.014	0	6.021	NO	Main Lanes	FM1195-KG
2016	M0052	Palo Pinto	US0281	11.528	166971	Routine Maintenance	P01 - Pavement Leveling (SY - SQUARE YARDS)	266	1.703	278	1.5	72.862	84.39	NO	Main Lanes	US0281-KG
2016	M0053	Palo Pinto	SH0254	6.945	128447	Routine Maintenance	P03 - Base Repair (CUY - CUBIC YARDS)	502	-1.04	508	0.75	-0.04	6.905	NO	Main Lanes	SH0254-KG
2016	M0054	Palo Pinto	SH0254	6.945	417428	Routine Maintenance	P01 - Pavement Leveling (SY - SQUARE YARDS)	502	-1.04	508	0.75	-0.04	6.905	NO	Main Lanes	SH0254-KG
2016	M0055	Palo Pinto	PR0036	5.606	166971	Routine Maintenance	P01 - Pavement Leveling (SY - SQUARE YARDS)	486	0	490	1.634	0	5.606	NO	Main Lanes	PR0036-KG
2016	M0056	Parker	FM0052	6.462	166971	Routine Maintenance	P01 - Pavement Leveling (SY - SQUARE YARDS)	514	0.004	520	0.468	7.942	14.404	NO	Main Lanes	FM0052-KG
2016	M0057	Parker	SH0199	9.194	166971	Routine Maintenance	P01 - Pavement Leveling (SY - SQUARE YARDS)	532	0.408	542	1.25	17.578	26.772	NO	Main Lanes	SH0199-KG
2016	M0058	Parker	FM0920	11.997	139143	Routine Maintenance	P01 - Pavement Leveling (SY - SQUARE YARDS)	256	0	266	2	17.245	29.242	NO	Main Lanes	FM0920-KG
2016	M0059	Parker	FM1708	1.588	52181.9	Preventive Maintenance	P05 - Full Width Seal Coat (SY - SQUARE YARDS)	528	-0.043	530	0.018	-6.93889e-17	1.588	YES	Main Lanes	FM1708-KG
2016	M0060	Tarrant	SH0199	1.996	807110	Medium Rehab	P01 - Pavement Leveling (SY - SQUARE YARDS)	554	0	556	0	36.081	38.077	NO	Main Lanes	SH0199-KG
2016	M0061	Tarrant	SH0199	3.925	111538	Light Rehab	P01 - Pavement Leveling (SY - SQUARE YARDS)	564	0	568	0	46.124	50.049	NO	Main Lanes	SH0199-KG
2016	M0062	Tarrant	FM1220	2	19617.2	Light Rehab	P01 - Pavement Leveling (SY - SQUARE YARDS)	266	0	268	0	9.979	11.979	NO	Main Lanes	FM1220-KG
2016	M0063	Tarrant	IH0820	1	224197	Medium Rehab	P01 - Pavement Leveling (SY - SQUARE YARDS)	23	0	24	0	23.856	24.856	NO	Frontage Road	IH0820-AG
2016	M0064	Tarrant	FM1938	2.001	448394	Medium Rehab	P01 - Pavement Leveling (SY - SQUARE YARDS)	258	0	260	0	7.643	9.644	NO	Main Lanes	FM1938-KG
2016	M0065	Tarrant	FM1709	1.983	669789	Light Rehab	P01 - Pavement Leveling (SY - SQUARE YARDS)	560	0	562	0	0.017	2	NO	Main Lanes	FM1709-KG
2016	M0066	Tarrant	SH0026	3.986	313876	Light Rehab	P01 - Pavement Leveling (SY - SQUARE YARDS)	562	0	566	0	2.025	6.011	NO	Main Lanes	SH0026-KG
2016	M0067	Tarrant	FM0730	4.101	58784.4	Preventive Maintenance	P07 - Edge Maintenance (LFT - LINEAR FEET)	258	0	260	2.101	35.715	39.816	YES	Main Lanes	FM0730-KG
2016	M0068	Tarrant	FM0730	4.101	12329.7	Preventive Maintenance	P03 - Base Repair (CUY - CUBIC YARDS)	258	0	260	2.101	35.715	39.816	YES	Main Lanes	FM0730-KG
2016	M0069	Tarrant	FM0730	4.101	552203	Preventive Maintenance	P01 - Pavement Leveling (SY - SQUARE YARDS)	258	0	260	2.101	35.715	39.816	YES	Main Lanes	FM0730-KG
2016	M0070	Tarrant	SH0183	2	542840	Preventive Maintenance	P01 - Pavement Leveling (SY - SQUARE YARDS)	566	0	566	2	14.372	16.372	YES	Main Lanes	SH0183-KG
2016	M0071	Tarrant	SH0183	2	148364	Preventive Maintenance	P02 - Milling (SY - SQUARE YARDS)	566	0	566	2	14.372	16.372	YES	Main Lanes	SH0183-KG
2017	M0072	Johnson	PR0021	0.1	13253.2	Light Rehab	P02 - Milling (SY - SQUARE YARDS)	550	0.2	550	0.3	6.263	6.363	NO	Main Lanes	PR0021-KG
2017	M0073	Johnson	PR0021	0.1	48308.5	Light Rehab	P01 - Pavement Leveling (SY - SQUARE YARDS)	550	0.2	550	0.3	6.263	6.363	NO	Main Lanes	PR0021-KG
2017	M0074	Johnson	PR0021	9.295	20125.9	Preventive Maintenance	P01 - Pavement Leveling (SY - SQUARE YARDS)	548	-4.004	552	1.297	0	9.295	NO	Main Lanes	PR0021-KG
2017	M0075	Johnson	FM0917	14.83	7102.94	Medium Rehab	P01 - Pavement Leveling (SY - SQUARE YARDS)	552	0.95	566	1.8	8.94	23.77	NO	Main Lanes	FM0917-KG
2017	M0076	Johnson	SH0174	3.5	13023	Light Rehab	P01 - Pavement Leveling (SY - SQUARE YARDS)	292	0.1	294	1.6	8.237	11.737	NO	Main Lanes	SH0174-KG
2017	M0077	Johnson	FM0917	1.14	17760	Medium Rehab	P01 - Pavement Leveling (SY - SQUARE YARDS)	566	0.66	566	1.8	22.63	23.77	NO	Main Lanes	FM0917-KG
2017	M0078	Johnson	FM0916	0.31	3897.31	Medium Rehab	P02 - Milling (SY - SQUARE YARDS)	570	1.53	570	1.84	23.519	23.829	NO	Main Lanes	FM0916-KG
2017	M0079	Johnson	FM0916	0.31	14205.9	Medium Rehab	P01 - Pavement Leveling (SY - SQUARE YARDS)	570	1.53	570	1.84	23.519	23.829	NO	Main Lanes	FM0916-KG
2017	M0080	Johnson	US0067	1.989	42628.3	Preventive Maintenance	P01 - Pavement Leveling (SY - SQUARE YARDS)	458	0	460	0	235.233	237.222	NO	Main Lanes	US0067-KG
2017	M0081	Johnson	FM0157	2.6	0	Light Rehab	P02 - Milling (SY - SQUARE YARDS)	296	0	298	0.6	32.046	34.646	NO	Main Lanes	FM0157-KG
2017	M0082	Johnson	FM0157	2.6	0	Light Rehab	P01 - Pavement Leveling (SY - SQUARE YARDS)	296	0	298	0.6	32.046	34.646	NO	Main Lanes	FM0157-KG
2017	M0083	Johnson	FM1718	0.25	6147.6	Light Rehab	P02 - Milling (SY - SQUARE YARDS)	552	0.5	552	0.75	2.507	2.757	YES	Main Lanes	FM1718-KG
2017	M0084	Johnson	FM1718	0.25	20404.8	Light Rehab	P01 - Pavement Leveling (SY - SQUARE YARDS)	552	0.5	552	0.75	2.507	2.757	YES	Main Lanes	FM1718-KG
2017	M0085	Johnson	FM2280	5.813	11437.9	Preventive Maintenance	P01 - Pavement Leveling (SY - SQUARE YARDS)	554	-0.01	560	0.036	0	5.813	YES	Main Lanes	FM2280-KG
2017	M0086	Johnson	BU0067M	1.08	10604.9	Light Rehab	P01 - Pavement Leveling (SY - SQUARE YARDS)	450	-1.08	450	0	0	1.08	YES	Main Lanes	BU0067M-KG
2017	M0087	Johnson	SH0081	2.879	29372.7	Preventive Maintenance	P01 - Pavement Leveling (SY - SQUARE YARDS)	320	-1.435	320	1.444	0	2.879	YES	Main Lanes	SH0081-KG
2017	M0088	Johnson	SH0171	6.056	18720	Light Rehab	P01 - Pavement Leveling (SY - SQUARE YARDS)	290	0	296	0.1	20.116	26.172	YES	Main Lanes	SH0171-KG
2017	M0089	Johnson	SH0171	30.828	145523	Routine Maintenance	P06 - Crack Sealing (LM - LANE MILES)	288	1.196	320	0.834	20.098	50.926	YES	Main Lanes	SH0171-KG
2017	M0090	Wise	FM2127	6	13321.4	Routine Maintenance	P01 - Pavement Leveling (SY - SQUARE YARDS)	526	0	532	0	19.494	25.494	NO	Main Lanes	FM2127-KG
2017	M0091	Wise	US0380	10.105	69484.2	Light Rehab	P01 - Pavement Leveling (SY - SQUARE YARDS)	556	0	566	1.42	321.029	331.134	NO	Main Lanes	US0380-KG
2017	M0092	Wise	FM2210	4.476	23978.4	Routine Maintenance	P01 - Pavement Leveling (SY - SQUARE YARDS)	528	0	532	0.5	24.993	29.469	NO	Main Lanes	FM2210-KG
2017	M0093	Wise	FM1655	1.7	25014.3	Light Rehab	P01 - Pavement Leveling (SY - SQUARE YARDS)	236	0	236	1.7	19.73	21.43	NO	Main Lanes	FM1655-KG
2017	M0094	Jack	FM2127	9.983	2.00367e+06	Routine Maintenance	P01 - Pavement Leveling (SY - SQUARE YARDS)	504	0	514	0	0.017	10	NO	Main Lanes	FM2127-KG
2017	M0095	Jack	FM2210	11.989	2.2263e+06	Routine Maintenance	P01 - Pavement Leveling (SY - SQUARE YARDS)	514	0	526	0	11.98	23.969	NO	Main Lanes	FM2210-KG
2017	M0096	Wise	SH0101	0.085	53109.6	Routine Maintenance	P01 - Pavement Leveling (SY - SQUARE YARDS)	238	0.349	238	0.434	22.225	22.31	NO	Main Lanes	SH0101-KG
2017	M0097	Wise	SH0101	0.085	14560.1	Routine Maintenance	P02 - Milling (SY - SQUARE YARDS)	238	0.349	238	0.434	22.225	22.31	NO	Main Lanes	SH0101-KG
2017	M0098	Wise	US0380	0.27	90212.2	Light Rehab	P01 - Pavement Leveling (SY - SQUARE YARDS)	566	1.42	566	1.69	331.134	331.404	NO	Main Lanes	US0380-KG
2017	M0099	Wise	US0380	0.27	24749.2	Light Rehab	P02 - Milling (SY - SQUARE YARDS)	566	1.42	566	1.69	331.134	331.404	NO	Main Lanes	US0380-KG
2017	M0100	Jack	FM0004	11.664	24496.2	Routine Maintenance	P03 - Base Repair (CUY - CUBIC YARDS)	242	0	252	1.598	4.006	15.67	NO	Main Lanes	FM0004-KG
2017	M0101	Jack	FM0004	11.664	45292.6	Routine Maintenance	P01 - Pavement Leveling (SY - SQUARE YARDS)	242	0	252	1.598	4.006	15.67	NO	Main Lanes	FM0004-KG
2017	M0102	Jack	FM2127	19.477	150746	Routine Maintenance	P03 - Base Repair (CUY - CUBIC YARDS)	504	0	526	0	0.017	19.494	NO	Main Lanes	FM2127-KG
2017	M0103	Jack	FM2210	11.989	150746	Routine Maintenance	P03 - Base Repair (CUY - CUBIC YARDS)	514	0	526	0	11.98	23.969	NO	Main Lanes	FM2210-KG
2017	M0104	Jack	US0380	12.054	26642.7	Routine Maintenance	P01 - Pavement Leveling (SY - SQUARE YARDS)	544	0	556	0	308.975	321.029	NO	Main Lanes	US0380-KG
2017	M0105	Wise	US0081	7.793	634790	Medium Rehab	P03 - Base Repair (CUY - CUBIC YARDS)	246	1.2	254	1.07	54.697	62.49	NO	Main Lanes	US0081-KG
2017	M0106	Wise	US0380	10.017	436616	Preventive Maintenance	P05 - Full Width Seal Coat (SY - SQUARE YARDS)	558	0	568	0	321.714	331.731	YES	Main Lanes	US0380-KG
2017	M0107	Wise	FM1655	1.75	80330.2	Preventive Maintenance	P05 - Full Width Seal Coat (SY - SQUARE YARDS)	236	0	236	1.75	19.73	21.48	YES	Main Lanes	FM1655-KG
2017	M0108	Tarrant	IH0020	0	76304.7	Light Rehab	P01 - Pavement Leveling (SY - SQUARE YARDS)	436	0	436	0	435.061	435.061	NO	Frontage Road	IH0020-AG
2017	M0109	Tarrant	IH0020	0	11387.1	Light Rehab	P01 - Pavement Leveling (SY - SQUARE YARDS)	447	0	447	0	446.015	446.015	NO	Frontage Road	IH0020-AG
2017	M0110	Tarrant	IH0020	0	0	Light Rehab	P02 - Milling (SY - SQUARE YARDS)	447	0	447	0	446.015	446.015	NO	Frontage Road	IH0020-AG
2017	M0111	Tarrant	BU0287P	1.978	26797.2	Routine Maintenance	P01 - Pavement Leveling (SY - SQUARE YARDS)	282	0	284	0	28.441	30.419	NO	Main Lanes	BU0287P-KG
2017	M0112	Tarrant	US0287	5.011	72244.3	Light Rehab	P01 - Pavement Leveling (SY - SQUARE YARDS)	460	0	464	1	433.088	438.099	NO	Main Lanes	US0287-KG
2017	M0113	Tarrant	US0287	5.011	0	Light Rehab	P02 - Milling (SY - SQUARE YARDS)	460	0	464	1	433.088	438.099	NO	Main Lanes	US0287-KG
2017	M0114	Tarrant	SH0180	2.974	23925.1	Light Rehab	P01 - Pavement Leveling (SY - SQUARE YARDS)	622	0	624	1	2.153	5.127	NO	Main Lanes	SH0180-KG
2017	M0115	Hood	FM0004	9.984	36115.1	Routine Maintenance	P01 - Pavement Leveling (SY - SQUARE YARDS)	312	0	320	1.925	71.579	81.563	NO	Main Lanes	FM0004-KG
2017	M0116	Hood	FM0004	9.984	33686.2	Routine Maintenance	P03 - Base Repair (CUY - CUBIC YARDS)	312	0	320	1.925	71.579	81.563	NO	Main Lanes	FM0004-KG
2017	M0117	Erath	BU0377J	4.346	303908	Light Rehab	P01 - Pavement Leveling (SY - SQUARE YARDS)	504	-0.222	508	0.359	-0.022	4.324	NO	Main Lanes	BU0377J-KG
2017	M0118	Erath	SH0006	4.006	182244	Light Rehab	P10 - Adding or Widening Pavement (SY - SQUARE YARDS)	400	0	404	0	227.847	231.853	NO	Main Lanes	SH0006-KG
2017	M0119	Hood	FM0051	6.105	66271.3	Routine Maintenance	P01 - Pavement Leveling (SY - SQUARE YARDS)	322	1.848	328	1.907	104.162	110.267	NO	Main Lanes	FM0051-KG
2017	M0120	Hood	FM0051	6.105	35990.5	Routine Maintenance	P03 - Base Repair (CUY - CUBIC YARDS)	322	1.848	328	1.907	104.162	110.267	NO	Main Lanes	FM0051-KG
2017	M0121	Hood	US0377	5.872	22423.4	Routine Maintenance	P03 - Base Repair (CUY - CUBIC YARDS)	342	0.587	350	0	136.043	141.915	NO	Main Lanes	US0377-KG
2017	M0122	Hood	US0377	5.872	26509.6	Routine Maintenance	P01 - Pavement Leveling (SY - SQUARE YARDS)	342	0.587	350	0	136.043	141.915	NO	Main Lanes	US0377-KG
2017	M0123	Somervell	FM0056	6.515	26509.6	Routine Maintenance	P01 - Pavement Leveling (SY - SQUARE YARDS)	310	0	316	0.502	16.612	23.127	NO	Main Lanes	FM0056-KG
2017	M0124	Somervell	FM0056	6.515	22423.4	Routine Maintenance	P03 - Base Repair (CUY - CUBIC YARDS)	310	0	316	0.502	16.612	23.127	NO	Main Lanes	FM0056-KG
2017	M0125	Erath	FM0008	18.331	27171.1	Routine Maintenance	P01 - Pavement Leveling (SY - SQUARE YARDS)	490	0.014	508	0.303	13.764	32.095	NO	Main Lanes	FM0008-KG
2017	M0126	Erath	FM0008	18.331	22461.1	Routine Maintenance	P03 - Base Repair (CUY - CUBIC YARDS)	490	0.014	508	0.303	13.764	32.095	NO	Main Lanes	FM0008-KG
2017	M0127	Erath	SH0108	2	22687.2	Medium Rehab	P03 - Base Repair (CUY - CUBIC YARDS)	510	0	512	0	21.051	23.051	NO	Main Lanes	SH0108-KG
2017	M0128	Erath	SH0108	2	25970.4	Medium Rehab	P01 - Pavement Leveling (SY - SQUARE YARDS)	510	0	512	0	21.051	23.051	NO	Main Lanes	SH0108-KG
2017	M0129	Erath	US0377	6.444	8393.7	Routine Maintenance	P01 - Pavement Leveling (SY - SQUARE YARDS)	358	0.289	364	0.718	150.211	156.655	NO	Main Lanes	US0377-KG
2017	M0130	Erath	US0377	6.444	15639.9	Routine Maintenance	P03 - Base Repair (CUY - CUBIC YARDS)	358	0.289	364	0.718	150.211	156.655	NO	Main Lanes	US0377-KG
2017	M0131	Erath	US0377	8.102	23478.6	Routine Maintenance	P03 - Base Repair (CUY - CUBIC YARDS)	350	0.194	358	0.289	142.109	150.211	NO	Main Lanes	US0377-KG
2017	M0132	Erath	US0377	8.102	26743.1	Routine Maintenance	P01 - Pavement Leveling (SY - SQUARE YARDS)	350	0.194	358	0.289	142.109	150.211	NO	Main Lanes	US0377-KG
2017	M0133	Somervell	FM0199	4.636	14660	Routine Maintenance	P03 - Base Repair (CUY - CUBIC YARDS)	300	0	304	0.636	0	4.636	NO	Main Lanes	FM0199-KG
2017	M0134	Somervell	FM0199	4.636	14341.5	Routine Maintenance	P01 - Pavement Leveling (SY - SQUARE YARDS)	300	0	304	0.636	0	4.636	NO	Main Lanes	FM0199-KG
2017	M0135	Erath	FM1188	7.757	23177.1	Routine Maintenance	P03 - Base Repair (CUY - CUBIC YARDS)	510	3.649	520	1.445	17.72	25.477	NO	Main Lanes	FM1188-KG
2017	M0136	Erath	FM1188	7.757	11723.4	Routine Maintenance	P01 - Pavement Leveling (SY - SQUARE YARDS)	510	3.649	520	1.445	17.72	25.477	NO	Main Lanes	FM1188-KG
2017	M0137	Erath	FM0847	10.422	23346.7	Routine Maintenance	P01 - Pavement Leveling (SY - SQUARE YARDS)	498	0.016	508	0.521	0.08	10.502	NO	Main Lanes	FM0847-KG
2017	M0138	Erath	FM0847	10.422	18654.8	Routine Maintenance	P03 - Base Repair (CUY - CUBIC YARDS)	498	0.016	508	0.521	0.08	10.502	NO	Main Lanes	FM0847-KG
2017	M0139	Erath	SH0108	12.545	8819.31	Routine Maintenance	P07 - Edge Maintenance (LFT - LINEAR FEET)	500	0	512	0.3	10.806	23.351	NO	Main Lanes	SH0108-KG
2017	M0140	Erath	FM1188	6.061	29397.7	Routine Maintenance	P07 - Edge Maintenance (LFT - LINEAR FEET)	514	0	520	0	17.971	24.032	NO	Main Lanes	FM1188-KG
2017	M0141	Somervell	FM0202	2.533	5879.54	Routine Maintenance	P07 - Edge Maintenance (LFT - LINEAR FEET)	532	-0.038	534	0.536	0	2.533	NO	Main Lanes	FM0202-KG
2017	M0142	Somervell	FM0199	4.636	163486	Preventive Maintenance	P05 - Full Width Seal Coat (SY - SQUARE YARDS)	300	0	304	0.636	0	4.636	YES	Main Lanes	FM0199-KG
2017	M0143	Erath	FM1188	7.757	371302	Preventive Maintenance	P05 - Full Width Seal Coat (SY - SQUARE YARDS)	510	3.649	520	1.445	17.72	25.477	YES	Main Lanes	FM1188-KG
2017	M0144	Palo Pinto	RM3137	7.403	165571	Preventive Maintenance	P01 - Pavement Leveling (SY - SQUARE YARDS)	496	-0.093	502	1.41	0	7.403	NO	Main Lanes	RM3137-KG
2017	M0145	Palo Pinto	FM3027	2.754	165571	Preventive Maintenance	P01 - Pavement Leveling (SY - SQUARE YARDS)	506	0	508	0.765	0	2.754	NO	Main Lanes	FM3027-KG
2017	M0146	Parker	FM3028	2.935	165571	Preventive Maintenance	P01 - Pavement Leveling (SY - SQUARE YARDS)	518	-1.692	518	1.243	-1.192	1.743	NO	Main Lanes	FM3028-KG
2017	M0147	Palo Pinto	FM0207	5.35	193167	Preventive Maintenance	P01 - Pavement Leveling (SY - SQUARE YARDS)	494	0	498	1.346	24.239	29.589	NO	Main Lanes	FM0207-KG
2017	M0148	Palo Pinto	FM0052	7.942	1.67704e+06	Heavy Rehab	P03 - Base Repair (CUY - CUBIC YARDS)	506	-0.057	514	0.004	-6.245e-17	7.942	NO	Main Lanes	FM0052-KG
2017	M0149	Palo Pinto	FM0052	7.942	275952	Preventive Maintenance	P01 - Pavement Leveling (SY - SQUARE YARDS)	506	-0.057	514	0.004	-6.245e-17	7.942	NO	Main Lanes	FM0052-KG
2017	M0150	Parker	SH0171	12.71	67884.3	Light Rehab	P01 - Pavement Leveling (SY - SQUARE YARDS)	272	0.25	284	1.11	4.179	16.889	NO	Main Lanes	SH0171-KG
2017	M0151	Parker	SH0199	0.253	282648	Light Rehab	P03 - Base Repair (CUY - CUBIC YARDS)	552	0.4	552	0.653	35.828	36.081	NO	Main Lanes	SH0199-KG
2017	M0152	Parker	SH0199	0.253	238699	Light Rehab	P01 - Pavement Leveling (SY - SQUARE YARDS)	552	0.4	552	0.653	35.828	36.081	NO	Main Lanes	SH0199-KG
2017	M0153	Parker	IH0020	12.123	267573	Light Rehab	P03 - Base Repair (CUY - CUBIC YARDS)	390	0.387	402	0.5	389.575	401.698	NO	Frontage Road	IH0020-AG
2017	M0154	Parker	IH0020	12.123	358738	Preventive Maintenance	P01 - Pavement Leveling (SY - SQUARE YARDS)	390	0.387	402	0.5	389.575	401.698	NO	Frontage Road	IH0020-AG
2017	M0155	Parker	FM0730	0.116	20466	Light Rehab	P02 - Milling (SY - SQUARE YARDS)	264	0.984	264	1.1	42.7	42.816	NO	Main Lanes	FM0730-KG
2017	M0156	Parker	FM0730	0.116	19316.7	Light Rehab	P01 - Pavement Leveling (SY - SQUARE YARDS)	264	0.984	264	1.1	42.7	42.816	NO	Main Lanes	FM0730-KG
2017	M0157	Parker	FM0051	17.274	153153	Preventive Maintenance	P01 - Pavement Leveling (SY - SQUARE YARDS)	268	0	284	1.25	57.043	74.317	NO	Main Lanes	FM0051-KG
2017	M0158	Palo Pinto	FM2372	4.202	587.954	Routine Maintenance	P07 - Edge Maintenance (LFT - LINEAR FEET)	484	0	488	0.223	0.014	4.216	NO	Main Lanes	FM2372-KG
2017	M0159	Palo Pinto	FM0207	5.35	9407.26	Routine Maintenance	P07 - Edge Maintenance (LFT - LINEAR FEET)	494	0	498	1.346	24.239	29.589	NO	Main Lanes	FM0207-KG
2017	M0160	Palo Pinto	FM0207	5.35	165571	Preventive Maintenance	P01 - Pavement Leveling (SY - SQUARE YARDS)	494	0	498	1.346	24.239	29.589	NO	Main Lanes	FM0207-KG
2017	M0161	Palo Pinto	US0281	1	31751.5	Light Rehab	P02 - Milling (SY - SQUARE YARDS)	280	0	280	1	84.89	85.89	NO	Main Lanes	US0281-KG
2017	M0162	Palo Pinto	US0180	13.506	468015	Preventive Maintenance	P01 - Pavement Leveling (SY - SQUARE YARDS)	512	0	524	1.5	259.03	272.536	NO	Main Lanes	US0180-KG
2017	M0163	Palo Pinto	FM2256	5.109	386333	Preventive Maintenance	P01 - Pavement Leveling (SY - SQUARE YARDS)	268	-0.079	272	1.112	0	5.109	NO	Main Lanes	FM2256-KG
2017	M0164	Parker	SH0171	12.71	520072	Light Rehab	P03 - Base Repair (CUY - CUBIC YARDS)	272	0.25	284	1.11	4.179	16.889	NO	Main Lanes	SH0171-KG
2017	M0165	Parker	SH0199	0.253	46194.6	Light Rehab	P02 - Milling (SY - SQUARE YARDS)	552	0.4	552	0.653	35.828	36.081	NO	Main Lanes	SH0199-KG
2017	M0166	Palo Pinto	FM2372	4.202	22076.2	Preventive Maintenance	P01 - Pavement Leveling (SY - SQUARE YARDS)	484	0	488	0.223	0.014	4.216	NO	Main Lanes	FM2372-KG
2017	M0167	Palo Pinto	US0281	1	129698	Light Rehab	P01 - Pavement Leveling (SY - SQUARE YARDS)	280	0	280	1	84.89	85.89	NO	Main Lanes	US0281-KG
2017	M0168	Palo Pinto	US0180	13.506	3768.64	Light Rehab	P03 - Base Repair (CUY - CUBIC YARDS)	512	0	524	1.5	259.03	272.536	NO	Main Lanes	US0180-KG
2017	M0169	Parker	FM3028	2.935	117325	Preventive Maintenance	P05 - Full Width Seal Coat (SY - SQUARE YARDS)	518	-1.692	518	1.243	-1.192	1.743	YES	Main Lanes	FM3028-KG
2017	M0170	Palo Pinto	RM3137	7.394	259164	Preventive Maintenance	P05 - Full Width Seal Coat (SY - SQUARE YARDS)	496	-0.091	502	1.403	0.002	7.396	YES	Main Lanes	RM3137-KG
2017	M0171	Palo Pinto	FM3027	2.736	74357.3	Preventive Maintenance	P05 - Full Width Seal Coat (SY - SQUARE YARDS)	506	0	508	0.747	0	2.736	YES	Main Lanes	FM3027-KG
2017	M0172	Tarrant	BU0287P	4.003	487561	Medium Rehab	P01 - Pavement Leveling (SY - SQUARE YARDS)	260	0	264	0	5.938	9.941	NO	Main Lanes	BU0287P-KG
2017	M0173	Tarrant	FM1938	2.001	10291.5	Medium Rehab	P02 - Milling (SY - SQUARE YARDS)	258	0	260	0	7.643	9.644	NO	Main Lanes	FM1938-KG
2017	M0174	Tarrant	FM1938	2.001	37512.9	Medium Rehab	P01 - Pavement Leveling (SY - SQUARE YARDS)	258	0	260	0	7.643	9.644	NO	Main Lanes	FM1938-KG
2017	M0175	Tarrant	SH0010	3.992	146849	Light Rehab	P01 - Pavement Leveling (SY - SQUARE YARDS)	564	0	568	0	0.032	4.024	NO	Main Lanes	SH0010-KG
2017	M0176	Tarrant	SH0010	3.992	36343.2	Light Rehab	P02 - Milling (SY - SQUARE YARDS)	564	0	568	0	0.032	4.024	NO	Main Lanes	SH0010-KG
2017	M0177	Tarrant	FM0156	2	18756.5	Medium Rehab	P01 - Pavement Leveling (SY - SQUARE YARDS)	266	0	268	0	36.074	38.074	NO	Main Lanes	FM0156-KG
2017	M0178	Tarrant	FM0156	2	5145.73	Medium Rehab	P02 - Milling (SY - SQUARE YARDS)	266	0	268	0	36.074	38.074	NO	Main Lanes	FM0156-KG
2017	M0179	Tarrant	SH0114	3.445	24835.2	Preventive Maintenance	P07 - Edge Maintenance (LFT - LINEAR FEET)	602	0	606	0	372.303	375.748	NO	Main Lanes	SH0114-KG
2017	M0180	Tarrant	IH0820	1.954	37512.9	Light Rehab	P01 - Pavement Leveling (SY - SQUARE YARDS)	14	0	16	0	14.606	16.56	NO	Frontage Road	IH0820-AG
2017	M0181	Tarrant	IH0820	1.954	10291.5	Light Rehab	P02 - Milling (SY - SQUARE YARDS)	14	0	16	0	14.606	16.56	NO	Frontage Road	IH0820-AG
2017	M0182	Tarrant	SH0183	2	182955	Preventive Maintenance	P01 - Pavement Leveling (SY - SQUARE YARDS)	566	0	566	2	14.372	16.372	NO	Main Lanes	SH0183-KG
2017	M0183	Tarrant	SH0183	2	45278	Preventive Maintenance	P02 - Milling (SY - SQUARE YARDS)	566	0	566	2	14.372	16.372	NO	Main Lanes	SH0183-KG
2017	M0184	Tarrant	SH0199	1.996	767310	Medium Rehab	P01 - Pavement Leveling (SY - SQUARE YARDS)	554	0	556	0	36.081	38.077	NO	Main Lanes	SH0199-KG
2017	M0185	Tarrant	FM1220	2	5847.42	Light Rehab	P02 - Milling (SY - SQUARE YARDS)	266	0	268	0	9.979	11.979	NO	Main Lanes	FM1220-KG
2017	M0186	Tarrant	FM1220	2	21314.2	Light Rehab	P01 - Pavement Leveling (SY - SQUARE YARDS)	266	0	268	0	9.979	11.979	NO	Main Lanes	FM1220-KG
2017	M0187	Tarrant	SH0199	3.925	106038	Light Rehab	P01 - Pavement Leveling (SY - SQUARE YARDS)	564	0	568	0	46.124	50.049	NO	Main Lanes	SH0199-KG
2017	M0188	Tarrant	IH0820	1	30874.4	Medium Rehab	P02 - Milling (SY - SQUARE YARDS)	23	0	24	0	23.856	24.856	NO	Frontage Road	IH0820-AG
2017	M0189	Tarrant	IH0820	1	112539	Medium Rehab	P01 - Pavement Leveling (SY - SQUARE YARDS)	23	0	24	0	23.856	24.856	NO	Frontage Road	IH0820-AG
2018	M0190	Johnson	SH0081	2.742	134780	Preventive Maintenance	P05 - Full Width Seal Coat (SY - SQUARE YARDS)	320	-1.292	322	0.006	0.143	2.885	NO	Main Lanes	SH0081-KG
2018	M0191	Johnson	SH0171	0	435164	Preventive Maintenance	P05 - Full Width Seal Coat (SY - SQUARE YARDS)	296	1.986	296	1.986	28.058	28.058	NO	Main Lanes	SH0171-KG
2018	M0192	Johnson	FM0916	5.622	197698	Preventive Maintenance	P05 - Full Width Seal Coat (SY - SQUARE YARDS)	572	0	576	1.944	23.988	29.61	NO	Main Lanes	FM0916-KG
2018	M0193	Johnson	FM2331	8.237	315498	Preventive Maintenance	P05 - Full Width Seal Coat (SY - SQUARE YARDS)	282	0	290	0.695	0	8.237	NO	Main Lanes	FM2331-KG
2018	M0194	Johnson	US0067	7.505	65277.2	Preventive Maintenance	P01 - Pavement Leveling (SY - SQUARE YARDS)	450	0	456	0	225.767	233.272	NO	Main Lanes	US0067-KG
2018	M0195	Johnson	FM2135	5.255	0	Preventive Maintenance	P01 - Pavement Leveling (SY - SQUARE YARDS)	296	-0.054	302	0.056	0	5.255	NO	Main Lanes	FM2135-KG
2018	M0196	Johnson	FM0917	4.024	17801.4	Routine Maintenance	P01 - Pavement Leveling (SY - SQUARE YARDS)	556	0	560	0	11.952	15.976	NO	Main Lanes	FM0917-KG
2018	M0197	Johnson	SH0171	12.268	421712	Preventive Maintenance	P05 - Full Width Seal Coat (SY - SQUARE YARDS)	298	0.19	310	0.421	28.248	40.516	NO	Main Lanes	SH0171-KG
2018	M0198	Johnson	US0067	7.505	546134	Preventive Maintenance	P05 - Full Width Seal Coat (SY - SQUARE YARDS)	450	0	456	0	225.767	233.272	NO	Main Lanes	US0067-KG
2018	M0199	Johnson	SH0081	0.158	42727.7	Routine Maintenance	P01 - Pavement Leveling (SY - SQUARE YARDS)	320	1.292	322	0.006	2.727	2.885	NO	Main Lanes	SH0081-KG
2018	M0200	Johnson	FM2331	8.237	36318.5	Preventive Maintenance	P01 - Pavement Leveling (SY - SQUARE YARDS)	282	0	290	0.695	0	8.237	NO	Main Lanes	FM2331-KG
2018	M0201	Johnson	FM0731	3.954	24685.9	Light Rehab	P01 - Pavement Leveling (SY - SQUARE YARDS)	284	0.967	288	1.137	11.198	15.152	NO	Main Lanes	FM0731-KG
2018	M0202	Johnson	SH0171	12.268	213639	Medium Rehab	P01 - Pavement Leveling (SY - SQUARE YARDS)	298	0.19	310	0.421	28.248	40.516	NO	Main Lanes	SH0171-KG
2018	M0203	Johnson	FM0916	5.594	116310	Preventive Maintenance	P01 - Pavement Leveling (SY - SQUARE YARDS)	572	0.048	578	0.02	24.036	29.63	NO	Main Lanes	FM0916-KG
2018	M0204	Johnson	FM0917	8.872	175467	Preventive Maintenance	P01 - Pavement Leveling (SY - SQUARE YARDS)	544	0	552	0.9	0.018	8.89	NO	Main Lanes	FM0917-KG
2018	M0205	Johnson	FM0731	3.954	151041	Preventive Maintenance	P05 - Full Width Seal Coat (SY - SQUARE YARDS)	284	0.967	288	1.137	11.198	15.152	NO	Main Lanes	FM0731-KG
2018	M0206	Johnson	FM0917	4.139	25636.6	Preventive Maintenance	P01 - Pavement Leveling (SY - SQUARE YARDS)	554	0.661	558	0.876	10.713	14.852	NO	Main Lanes	FM0917-KG
2018	M0207	Johnson	IH0035W	0.916	0	Medium Rehab	P03 - Base Repair (CUY - CUBIC YARDS)	15	0	16	0	14.883	15.799	NO	Frontage Road	IH0035W-AG
2018	M0208	Johnson	IH0035W	0.916	0	Medium Rehab	P01 - Pavement Leveling (SY - SQUARE YARDS)	15	0	16	0	14.883	15.799	NO	Frontage Road	IH0035W-AG
2018	M0209	Johnson	FM3048	3.74	56160	Preventive Maintenance	P01 - Pavement Leveling (SY - SQUARE YARDS)	556	-2.066	558	0.105	0.034	3.774	YES	Main Lanes	FM3048-KG
2018	M0210	Johnson	SH0171	30.828	385229	Routine Maintenance	P06 - Crack Sealing (LM - LANE MILES)	288	1.196	320	0.834	20.098	50.926	YES	Main Lanes	SH0171-KG
2018	M0211	Wise	FM2265	7.872	37645.3	Light Rehab	P03 - Base Repair (CUY - CUBIC YARDS)	522	0	530	0	0.1	7.972	NO	Main Lanes	FM2265-KG
2018	M0212	Wise	FM2952	6.262	21363.9	Light Rehab	P01 - Pavement Leveling (SY - SQUARE YARDS)	232	-0.014	238	0.276	0	6.262	NO	Main Lanes	FM2952-KG
2018	M0213	Wise	FM2952	6.262	15058.1	Light Rehab	P03 - Base Repair (CUY - CUBIC YARDS)	232	-0.014	238	0.276	0	6.262	NO	Main Lanes	FM2952-KG
2018	M0214	Wise	FM1810	7.244	10681.9	Light Rehab	P01 - Pavement Leveling (SY - SQUARE YARDS)	536	0.796	542	2.002	20.921	28.165	NO	Main Lanes	FM1810-KG
2018	M0215	Wise	FM1810	7.244	22587.2	Light Rehab	P03 - Base Repair (CUY - CUBIC YARDS)	536	0.796	542	2.002	20.921	28.165	NO	Main Lanes	FM1810-KG
2018	M0216	Wise	FM3259	3.447	18822.7	Light Rehab	P03 - Base Repair (CUY - CUBIC YARDS)	534	-0.029	536	1.463	0	3.447	NO	Main Lanes	FM3259-KG
2018	M0217	Wise	FM3259	3.447	8011.44	Light Rehab	P01 - Pavement Leveling (SY - SQUARE YARDS)	534	-0.029	536	1.463	0	3.447	NO	Main Lanes	FM3259-KG
2018	M0218	Jack	US0380	16.664	53409.6	Routine Maintenance	P01 - Pavement Leveling (SY - SQUARE YARDS)	524	0	540	0.666	288.972	305.636	NO	Main Lanes	US0380-KG
2018	M0219	Jack	SH0148	55.559	37645.3	Light Rehab	P03 - Base Repair (CUY - CUBIC YARDS)	224	0	240	1.007	0	55.559	NO	Main Lanes	SH0148-KG
2018	M0220	Jack	SH0148	55.559	21363.9	Light Rehab	P01 - Pavement Leveling (SY - SQUARE YARDS)	224	0	240	1.007	0	55.559	NO	Main Lanes	SH0148-KG
2018	M0221	Jack	SH0059	56.181	37645.3	Light Rehab	P03 - Base Repair (CUY - CUBIC YARDS)	240	0	260	1.012	0	56.181	NO	Main Lanes	SH0059-KG
2018	M0222	Jack	SH0059	56.181	21363.9	Light Rehab	P01 - Pavement Leveling (SY - SQUARE YARDS)	240	0	260	1.012	0	56.181	NO	Main Lanes	SH0059-KG
2018	M0223	Jack	US0281	8.935	28234	Light Rehab	P03 - Base Repair (CUY - CUBIC YARDS)	258	0.75	266	1.703	63.927	72.862	NO	Main Lanes	US0281-KG
2018	M0224	Jack	US0281	8.935	21363.9	Light Rehab	P01 - Pavement Leveling (SY - SQUARE YARDS)	258	0.75	266	1.703	63.927	72.862	NO	Main Lanes	US0281-KG
2018	M0225	Jack	FM3209	1.93	9411.33	Light Rehab	P03 - Base Repair (CUY - CUBIC YARDS)	242	0.032	242	1.962	0.064	1.994	NO	Main Lanes	FM3209-KG
2018	M0226	Jack	FM3209	1.93	2670.48	Light Rehab	P01 - Pavement Leveling (SY - SQUARE YARDS)	242	0.032	242	1.962	0.064	1.994	NO	Main Lanes	FM3209-KG
2018	M0227	Jack	FM2950	4.084	2670.48	Light Rehab	P01 - Pavement Leveling (SY - SQUARE YARDS)	230	0.016	234	0.119	0.032	4.116	NO	Main Lanes	FM2950-KG
2018	M0228	Wise	FM2265	7.872	24034.3	Light Rehab	P01 - Pavement Leveling (SY - SQUARE YARDS)	522	0	530	0	0.1	7.972	NO	Main Lanes	FM2265-KG
2018	M0229	Jack	FM1191	3.248	598057	Light Rehab	P01 - Pavement Leveling (SY - SQUARE YARDS)	246	1	250	0.25	19.016	22.264	NO	Main Lanes	FM1191-KG
2018	M0230	Jack	US0281	9.288	389581	Preventive Maintenance	P05 - Full Width Seal Coat (SY - SQUARE YARDS)	258	0.397	268	0	63.574	72.862	YES	Main Lanes	US0281-KG
2018	M0231	Wise	FM2127	5	125866	Preventive Maintenance	P05 - Full Width Seal Coat (SY - SQUARE YARDS)	526	1	532	0	20.494	25.494	YES	Main Lanes	FM2127-KG
2018	M0232	Jack	FM2127	19.477	402587	Preventive Maintenance	P05 - Full Width Seal Coat (SY - SQUARE YARDS)	504	0	526	0	0.017	19.494	YES	Main Lanes	FM2127-KG
2018	M0233	Jack	FM2210	13.013	280530	Preventive Maintenance	P05 - Full Width Seal Coat (SY - SQUARE YARDS)	514	0	528	0	11.98	24.993	YES	Main Lanes	FM2210-KG
2018	M0234	Jack	FM1191	14.049	41989	Light Rehab	P03 - Base Repair (CUY - CUBIC YARDS)	228	0.034	242	0.091	0.068	14.117	YES	Main Lanes	FM1191-KG
2018	M0235	Jack	FM1191	14.049	18720	Light Rehab	P01 - Pavement Leveling (SY - SQUARE YARDS)	228	0.034	242	0.091	0.068	14.117	YES	Main Lanes	FM1191-KG
2018	M0236	Jack	SH0059	46.917	481346	Preventive Maintenance	P05 - Full Width Seal Coat (SY - SQUARE YARDS)	240	0	250	1.732	0	46.917	YES	Main Lanes	SH0059-KG
2018	M0237	Wise	US0081	6.368	445600	Preventive Maintenance	P05 - Full Width Seal Coat (SY - SQUARE YARDS)	256	1.134	264	0.017	65.128	71.496	YES	Main Lanes	US0081-KG
2018	M0238	Wise	US0081	8.75	255073	Preventive Maintenance	P05 - Full Width Seal Coat (SY - SQUARE YARDS)	234	0	242	0.822	41.647	50.397	YES	Main Lanes	US0081-KG
2018	M0239	Wise	SH0101	10.132	439354	Preventive Maintenance	P05 - Full Width Seal Coat (SY - SQUARE YARDS)	226	0	236	0.132	9.876	20.008	YES	Main Lanes	SH0101-KG
2018	M0240	Wise	US0081	12.763	192432	Preventive Maintenance	P05 - Full Width Seal Coat (SY - SQUARE YARDS)	250	1.252	264	0	58.716	71.479	YES	Main Lanes	US0081-KG
2018	M0241	Wise	FM2210	4.801	70668.8	Preventive Maintenance	P05 - Full Width Seal Coat (SY - SQUARE YARDS)	528	0	532	0.825	24.993	29.794	YES	Main Lanes	FM2210-KG
2018	M0242	Tarrant	IH0820	2.57	0	Light Rehab	P02 - Milling (SY - SQUARE YARDS)	0	0.5	2	0.5	0.5	3.07	NO	Frontage Road	IH0820-AG
2018	M0243	Tarrant	IH0820	2.57	0	Light Rehab	P01 - Pavement Leveling (SY - SQUARE YARDS)	0	0.5	2	0.5	0.5	3.07	NO	Frontage Road	IH0820-AG
2018	M0244	Tarrant	SS0280	0.552	0	Medium Rehab	P02 - Milling (SY - SQUARE YARDS)	554	0	554	0.552	0.015	0.567	NO	Main Lanes	SS0280-KG
2018	M0245	Tarrant	SS0280	0.552	171183	Medium Rehab	P01 - Pavement Leveling (SY - SQUARE YARDS)	554	0	554	0.552	0.015	0.567	NO	Main Lanes	SS0280-KG
2018	M0246	Tarrant	IH0030	0.96	0	Light Rehab	P01 - Pavement Leveling (SY - SQUARE YARDS)	16	0	17	0	16	16.96	NO	Frontage Road	IH0030-AG
2018	M0247	Tarrant	IH0030	0.96	0	Light Rehab	P02 - Milling (SY - SQUARE YARDS)	16	0	17	0	16	16.96	NO	Frontage Road	IH0030-AG
2018	M0248	Tarrant	IH0030	0.996	0	Light Rehab	P02 - Milling (SY - SQUARE YARDS)	9	0	10	0	8.962	9.958	NO	Frontage Road	IH0030-AG
2018	M0249	Tarrant	IH0030	0.996	0	Light Rehab	P01 - Pavement Leveling (SY - SQUARE YARDS)	9	0	10	0	8.962	9.958	NO	Frontage Road	IH0030-AG
2018	M0250	Tarrant	US0377	0	18344.6	Light Rehab	P10 - Adding or Widening Pavement (SY - SQUARE YARDS)	320	0.2	320	0.2	114.053	114.053	NO	Main Lanes	US0377-KG
2018	M0251	Tarrant	US0377	0	18344.6	Light Rehab	P10 - Adding or Widening Pavement (SY - SQUARE YARDS)	316	2	316	2	113.445	113.445	NO	Main Lanes	US0377-KG
2018	M0252	Tarrant	US0377	0	18344.6	Light Rehab	P10 - Adding or Widening Pavement (SY - SQUARE YARDS)	316	1	316	1	112.445	112.445	NO	Main Lanes	US0377-KG
2018	M0253	Tarrant	SH0360	0	6846.86	Light Rehab	P02 - Milling (SY - SQUARE YARDS)	266	1	266	1	11.079	11.079	NO	Main Lanes	SH0360-KG
2018	M0254	Tarrant	SH0360	0	67256	Light Rehab	P10 - Adding or Widening Pavement (SY - SQUARE YARDS)	266	1	266	1	11.079	11.079	NO	Main Lanes	SH0360-KG
2018	M0255	Tarrant	IH0020	1.003	3422.29	Light Rehab	P02 - Milling (SY - SQUARE YARDS)	431	0	432	0	430.07	431.073	NO	Frontage Road	IH0020-AG
2018	M0256	Tarrant	IH0020	1.003	10766	Light Rehab	P01 - Pavement Leveling (SY - SQUARE YARDS)	431	0	432	0	430.07	431.073	NO	Frontage Road	IH0020-AG
2018	M0257	Tarrant	IH0820	0.869	34229.8	Light Rehab	P02 - Milling (SY - SQUARE YARDS)	33	0	34	0	33.695	34.564	NO	Frontage Road	IH0820-AG
2018	M0258	Tarrant	IH0820	0.869	139947	Light Rehab	P01 - Pavement Leveling (SY - SQUARE YARDS)	33	0	34	0	33.695	34.564	NO	Frontage Road	IH0820-AG
2018	M0259	Tarrant	IH0030	0.609	3349.43	Light Rehab	P02 - Milling (SY - SQUARE YARDS)	7	0.5	8	0	7.469	8.078	NO	Frontage Road	IH0030-AG
2018	M0260	Tarrant	IH0030	0.609	10766	Light Rehab	P01 - Pavement Leveling (SY - SQUARE YARDS)	7	0.5	8	0	7.469	8.078	NO	Frontage Road	IH0030-AG
2018	M0261	Tarrant	IH0030	0.609	11752.4	Light Rehab	P01 - Pavement Leveling (SY - SQUARE YARDS)	7	0.5	8	0	7.469	8.078	NO	Frontage Road	IH0030-AG
2018	M0262	Tarrant	IH0030	0.609	4686.01	Light Rehab	P02 - Milling (SY - SQUARE YARDS)	7	0.5	8	0	7.469	8.078	NO	Frontage Road	IH0030-AG
2018	M0263	Tarrant	IH0030	0	14352.9	Light Rehab	P01 - Pavement Leveling (SY - SQUARE YARDS)	7	0	7	0	6.969	6.969	NO	Frontage Road	IH0030-AG
2018	M0264	Tarrant	IH0030	0	0	Light Rehab	P02 - Milling (SY - SQUARE YARDS)	7	0	7	0	6.969	6.969	NO	Frontage Road	IH0030-AG
2018	M0265	Tarrant	SH0360	1	9568.58	Light Rehab	P01 - Pavement Leveling (SY - SQUARE YARDS)	264	0	264	1	8.076	9.076	NO	Main Lanes	SH0360-KG
2018	M0266	Tarrant	SH0360	1	3349.43	Light Rehab	P02 - Milling (SY - SQUARE YARDS)	264	0	264	1	8.076	9.076	NO	Main Lanes	SH0360-KG
2018	M0267	Tarrant	IH0020	1	14882.3	Light Rehab	P02 - Milling (SY - SQUARE YARDS)	442	0	442	1	441.087	442.087	NO	Frontage Road	IH0020-AG
2018	M0268	Tarrant	IH0820	0.97	34229.8	Light Rehab	P02 - Milling (SY - SQUARE YARDS)	29	0	30	0	29.59	30.56	NO	Frontage Road	IH0820-AG
2018	M0269	Tarrant	RM2871	0.953	31067	Routine Maintenance	P02 - Milling (SY - SQUARE YARDS)	272	1	274	0	3.199	4.152	NO	Main Lanes	RM2871-KG
2018	M0270	Tarrant	IH0820	0	31789.1	Light Rehab	P10 - Adding or Widening Pavement (SY - SQUARE YARDS)	32	1	32	1	33.59	33.59	NO	Frontage Road	IH0820-AG
2018	M0271	Tarrant	IH0820	0	7441.15	Light Rehab	P02 - Milling (SY - SQUARE YARDS)	32	1	32	1	33.59	33.59	NO	Frontage Road	IH0820-AG
2018	M0272	Tarrant	IH0820	0	57758.5	Light Rehab	P10 - Adding or Widening Pavement (SY - SQUARE YARDS)	32	0	32	0	32.59	32.59	NO	Frontage Road	IH0820-AG
2018	M0273	Tarrant	IH0820	0	14882.3	Light Rehab	P02 - Milling (SY - SQUARE YARDS)	32	0	32	0	32.59	32.59	NO	Frontage Road	IH0820-AG
2018	M0274	Tarrant	IH0820	0	22323.5	Light Rehab	P02 - Milling (SY - SQUARE YARDS)	30	1	30	1	31.56	31.56	NO	Frontage Road	IH0820-AG
2018	M0275	Tarrant	IH0820	0	123501	Light Rehab	P10 - Adding or Widening Pavement (SY - SQUARE YARDS)	30	1	30	1	31.56	31.56	NO	Frontage Road	IH0820-AG
2018	M0276	Hood	FM0205	2.004	46736.3	Preventive Maintenance	P07 - Edge Maintenance (LFT - LINEAR FEET)	524	0	526	0	14.774	16.778	NO	Main Lanes	FM0205-KG
2018	M0277	Hood	FM0056	12.129	33261.1	Medium Rehab	P01 - Pavement Leveling (SY - SQUARE YARDS)	310	0	326	0	16.612	28.741	NO	Main Lanes	FM0056-KG
2018	M0278	Erath	FM0219	9.964	46956.7	Medium Rehab	P03 - Base Repair (CUY - CUBIC YARDS)	494	0	504	0	0.044	10.008	NO	Main Lanes	FM0219-KG
2018	M0279	Hood	US0377	3.95	237687	Preventive Maintenance	P07 - Edge Maintenance (LFT - LINEAR FEET)	338	0	342	0	131.506	135.456	NO	Main Lanes	US0377-KG
2018	M0280	Somervell	FM0202	1.959	44348.1	Medium Rehab	P01 - Pavement Leveling (SY - SQUARE YARDS)	532	0	534	0	0.038	1.997	NO	Main Lanes	FM0202-KG
2018	M0281	Hood	SL0567	3.881	155224	Medium Rehab	P01 - Pavement Leveling (SY - SQUARE YARDS)	536	0	540	0	0.043	3.924	NO	Main Lanes	SL0567-KG
2018	M0282	Hood	FM2425	3.989	26823	Medium Rehab	P03 - Base Repair (CUY - CUBIC YARDS)	532	0	536	0	1.996	5.985	NO	Main Lanes	FM2425-KG
2018	M0283	Hood	FM2870	1.992	33545.3	Medium Rehab	P03 - Base Repair (CUY - CUBIC YARDS)	296	0	298	0	2	3.992	NO	Main Lanes	FM2870-KG
2018	M0284	Hood	FM1189	2.019	46956.7	Medium Rehab	P03 - Base Repair (CUY - CUBIC YARDS)	284	0	286	0	11.579	13.598	NO	Main Lanes	FM1189-KG
2018	M0285	Somervell	FM0203	5.966	27720.4	Medium Rehab	P01 - Pavement Leveling (SY - SQUARE YARDS)	306	0	312	0	0.034	6	NO	Main Lanes	FM0203-KG
2018	M0286	Somervell	FM0200	10.297	33261.1	Medium Rehab	P01 - Pavement Leveling (SY - SQUARE YARDS)	534	0	546	0	0.1	10.397	NO	Main Lanes	FM0200-KG
2018	M0287	Hood	FM0167	2	22174.1	Medium Rehab	P01 - Pavement Leveling (SY - SQUARE YARDS)	286	0	288	0	4	6	NO	Main Lanes	FM0167-KG
2018	M0288	Somervell	FM0199	4	26706.3	Preventive Maintenance	P07 - Edge Maintenance (LFT - LINEAR FEET)	300	0	304	0	0	4	NO	Main Lanes	FM0199-KG
2018	M0289	Hood	FM2580	1.993	26706.3	Preventive Maintenance	P07 - Edge Maintenance (LFT - LINEAR FEET)	284	0	286	0	2.905	4.898	NO	Main Lanes	FM2580-KG
2018	M0290	Erath	SH0108	2	46956.7	Medium Rehab	P03 - Base Repair (CUY - CUBIC YARDS)	510	0	512	0	21.051	23.051	NO	Main Lanes	SH0108-KG
2018	M0291	Somervell	SH0144	4.599	80502	Medium Rehab	P03 - Base Repair (CUY - CUBIC YARDS)	302	0.115	306	0.732	9.454	14.053	NO	Main Lanes	SH0144-KG
2018	M0292	Erath	FM2481	19.946	40059.9	Preventive Maintenance	P07 - Edge Maintenance (LFT - LINEAR FEET)	298	0	318	0	1.998	21.944	NO	Main Lanes	FM2481-KG
2018	M0293	Erath	FM1188	24.003	53679	Medium Rehab	P03 - Base Repair (CUY - CUBIC YARDS)	496	0	520	0	0.029	24.032	NO	Main Lanes	FM1188-KG
2018	M0294	Somervell	US0067	2.004	88696.3	Medium Rehab	P01 - Pavement Leveling (SY - SQUARE YARDS)	476	0	478	0	252.947	254.951	NO	Main Lanes	US0067-KG
2018	M0295	Erath	FM1189	6.009	60089.1	Preventive Maintenance	P07 - Edge Maintenance (LFT - LINEAR FEET)	298	0	304	0	24.622	30.631	NO	Main Lanes	FM1189-KG
2018	M0296	Erath	FM1824	3.893	33382.8	Preventive Maintenance	P07 - Edge Maintenance (LFT - LINEAR FEET)	514	0	518	0	0.1	3.993	NO	Main Lanes	FM1824-KG
2018	M0297	Erath	US0067	5.989	134181	Medium Rehab	P03 - Base Repair (CUY - CUBIC YARDS)	502	0	508	0	277.076	283.065	NO	Main Lanes	US0067-KG
2018	M0298	Erath	FM0913	2.001	46956.7	Medium Rehab	P03 - Base Repair (CUY - CUBIC YARDS)	512	0	514	0	1.999	4	NO	Main Lanes	FM0913-KG
2018	M0299	Hood	FM0167	2	26706.3	Preventive Maintenance	P07 - Edge Maintenance (LFT - LINEAR FEET)	286	0	288	0	4	6	NO	Main Lanes	FM0167-KG
2018	M0300	Hood	FM0205	5.063	66307.3	Preventive Maintenance	P05 - Full Width Seal Coat (SY - SQUARE YARDS)	524	0	528	0	14.774	19.837	YES	Main Lanes	FM0205-KG
2018	M0301	Parker	FM2421	11.721	129656	Preventive Maintenance	P01 - Pavement Leveling (SY - SQUARE YARDS)	254	0	264	1.736	0.018	11.739	NO	Main Lanes	FM2421-KG
2018	M0302	Parker	FM2421	11.721	216461	Light Rehab	P03 - Base Repair (CUY - CUBIC YARDS)	254	0	264	1.736	0.018	11.739	NO	Main Lanes	FM2421-KG
2018	M0303	Parker	FM0051	9.168	248459	Preventive Maintenance	P03 - Base Repair (CUY - CUBIC YARDS)	300	0	308	1.141	81.057	90.225	NO	Main Lanes	FM0051-KG
2018	M0304	Parker	FM0051	9.168	2111.69	Preventive Maintenance	P07 - Edge Maintenance (LFT - LINEAR FEET)	300	0	308	1.141	81.057	90.225	NO	Main Lanes	FM0051-KG
2018	M0305	Parker	FM0920	0.819	54023.5	Light Rehab	P01 - Pavement Leveling (SY - SQUARE YARDS)	272	1	272	1.819	34.255	35.074	NO	Main Lanes	FM0920-KG
2018	M0306	Palo Pinto	SH0108	7.137	3226.19	Routine Maintenance	P07 - Edge Maintenance (LFT - LINEAR FEET)	488	-0.151	496	0.025	0	7.137	NO	Main Lanes	SH0108-KG
2018	M0307	Palo Pinto	SH0193	6.416	5865.79	Routine Maintenance	P07 - Edge Maintenance (LFT - LINEAR FEET)	494	0	498	2.472	0.061	6.477	NO	Main Lanes	SH0193-KG
2018	M0308	Palo Pinto	SH0193	6.416	19393	Preventive Maintenance	P01 - Pavement Leveling (SY - SQUARE YARDS)	494	0	498	2.472	0.061	6.477	NO	Main Lanes	SH0193-KG
2018	M0309	Palo Pinto	SH0193	6.416	11293.6	Medium Rehab	P03 - Base Repair (CUY - CUBIC YARDS)	494	0	498	2.472	0.061	6.477	NO	Main Lanes	SH0193-KG
2018	M0310	Palo Pinto	PR0036	1.634	135751	Medium Rehab	P01 - Pavement Leveling (SY - SQUARE YARDS)	490	0	490	1.634	3.972	5.606	NO	Main Lanes	PR0036-KG
2018	M0311	Palo Pinto	PR0036	1.634	22045.3	Medium Rehab	P02 - Milling (SY - SQUARE YARDS)	490	0	490	1.634	3.972	5.606	NO	Main Lanes	PR0036-KG
2018	M0312	Palo Pinto	US0281	31.09	5865.79	Preventive Maintenance	P07 - Edge Maintenance (LFT - LINEAR FEET)	272	0	304	0.014	76.884	107.974	NO	Main Lanes	US0281-KG
2018	M0313	Parker	FM1886	5.748	92563.1	Light Rehab	P03 - Base Repair (CUY - CUBIC YARDS)	536	-0.053	540	1.759	-6.245e-17	5.748	NO	Main Lanes	FM1886-KG
2018	M0314	Parker	FM1884	1.378	185126	Light Rehab	P03 - Base Repair (CUY - CUBIC YARDS)	270	-0.128	270	1.25	-0.028	1.35	NO	Main Lanes	FM1884-KG
2018	M0315	Palo Pinto	SH0337	9.95	321370	Preventive Maintenance	P01 - Pavement Leveling (SY - SQUARE YARDS)	492	-0.03	502	0	2.77556e-17	9.95	NO	Main Lanes	SH0337-KG
2018	M0316	Palo Pinto	SH0337	9.95	58350.3	Light Rehab	P03 - Base Repair (CUY - CUBIC YARDS)	492	-0.03	502	0	2.77556e-17	9.95	NO	Main Lanes	SH0337-KG
2018	M0317	Palo Pinto	US0180	18.02	138522	Preventive Maintenance	P01 - Pavement Leveling (SY - SQUARE YARDS)	498	0	516	0	245.01	263.03	NO	Main Lanes	US0180-KG
2018	M0318	Palo Pinto	US0180	18.02	29175.1	Light Rehab	P03 - Base Repair (CUY - CUBIC YARDS)	498	0	516	0	245.01	263.03	NO	Main Lanes	US0180-KG
2018	M0319	Parker	FM2421	11.721	5425.86	Routine Maintenance	P07 - Edge Maintenance (LFT - LINEAR FEET)	254	0	264	1.736	0.018	11.739	NO	Main Lanes	FM2421-KG
2018	M0320	Parker	FM0051	9.168	6094.95	Preventive Maintenance	P01 - Pavement Leveling (SY - SQUARE YARDS)	300	0	308	1.141	81.057	90.225	NO	Main Lanes	FM0051-KG
2018	M0321	Parker	FM0920	0.819	3328.22	Light Rehab	P02 - Milling (SY - SQUARE YARDS)	272	1	272	1.819	34.255	35.074	NO	Main Lanes	FM0920-KG
2018	M0322	Parker	FM0920	1	66490.4	Preventive Maintenance	P01 - Pavement Leveling (SY - SQUARE YARDS)	266	1.5	268	0.5	28.742	29.742	NO	Main Lanes	FM0920-KG
2018	M0323	Parker	FM1542	1.933	135751	Preventive Maintenance	P01 - Pavement Leveling (SY - SQUARE YARDS)	540	0	542	0	0.1	2.033	NO	Main Lanes	FM1542-KG
2018	M0324	Palo Pinto	SH0337	11.15	54023.5	Preventive Maintenance	P01 - Pavement Leveling (SY - SQUARE YARDS)	502	0	512	1.167	9.95	21.1	NO	Main Lanes	SH0337-KG
2018	M0325	Palo Pinto	US0281	31.09	47097.4	Preventive Maintenance	P01 - Pavement Leveling (SY - SQUARE YARDS)	272	0	304	0.014	76.884	107.974	NO	Main Lanes	US0281-KG
2018	M0326	Palo Pinto	SH0108	7.137	18007.8	Preventive Maintenance	P01 - Pavement Leveling (SY - SQUARE YARDS)	488	-0.151	496	0.025	0	7.137	NO	Main Lanes	SH0108-KG
2018	M0327	Parker	SH0171	12.71	452593	Preventive Maintenance	P05 - Full Width Seal Coat (SY - SQUARE YARDS)	272	0.25	284	1.11	4.179	16.889	YES	Main Lanes	SH0171-KG
2018	M0328	Palo Pinto	US0180	13.006	553283	Routine Maintenance	P05 - Full Width Seal Coat (SY - SQUARE YARDS)	512	0	524	1	259.03	272.036	YES	Main Lanes	US0180-KG
2018	M0329	Tarrant	SH0199	1.996	769099	Medium Rehab	P01 - Pavement Leveling (SY - SQUARE YARDS)	554	0	556	0	36.081	38.077	NO	Main Lanes	SH0199-KG
2018	M0330	Tarrant	FM1938	2.001	427277	Medium Rehab	P01 - Pavement Leveling (SY - SQUARE YARDS)	258	0	260	0	7.643	9.644	NO	Main Lanes	FM1938-KG
2018	M0331	Tarrant	FM1709	1.983	638245	Light Rehab	P01 - Pavement Leveling (SY - SQUARE YARDS)	560	0	562	0	0.017	2	NO	Main Lanes	FM1709-KG
2018	M0332	Tarrant	SH0199	1.996	769099	Medium Rehab	P01 - Pavement Leveling (SY - SQUARE YARDS)	554	0	556	0	36.081	38.077	NO	Main Lanes	SH0199-KG
2018	M0333	Tarrant	SH0360	3.825	24777.1	Preventive Maintenance	P07 - Edge Maintenance (LFT - LINEAR FEET)	256	0	260	0	0.19	4.015	NO	Main Lanes	SH0360-KG
2019	M0334	Johnson	FM2331	10.217	28483.4	Heavy Rehab	P03 - Base Repair (CUY - CUBIC YARDS)	292	0	302	0	9.432	19.649	NO	Main Lanes	FM2331-KG
2019	M0335	Johnson	FM0004	4.736	2845.14	Heavy Rehab	P03 - Base Repair (CUY - CUBIC YARDS)	336	0	340	0	93.086	97.822	NO	Main Lanes	FM0004-KG
2019	M0336	Johnson	FM0004	6	16094.3	Light Rehab	P01 - Pavement Leveling (SY - SQUARE YARDS)	342	0	348	0	99.088	105.088	NO	Main Lanes	FM0004-KG
2019	M0337	Johnson	FM0004	7.266	3036.95	Heavy Rehab	P03 - Base Repair (CUY - CUBIC YARDS)	340	0	348	0	97.822	105.088	NO	Main Lanes	FM0004-KG
2019	M0338	Johnson	FM0004	6	1390.04	Routine Maintenance	P07 - Edge Maintenance (LFT - LINEAR FEET)	342	0	348	0	99.088	105.088	NO	Main Lanes	FM0004-KG
2019	M0339	Johnson	FM0004	6	20239	Routine Maintenance	P07 - Edge Maintenance (LFT - LINEAR FEET)	342	0	348	0	99.088	105.088	NO	Main Lanes	FM0004-KG
2019	M0340	Johnson	FM0200	4.227	16502.1	Routine Maintenance	P01 - Pavement Leveling (SY - SQUARE YARDS)	546	0	550	1.233	10.397	14.624	NO	Main Lanes	FM0200-KG
2019	M0341	Johnson	FM0200	4.227	30978.5	Routine Maintenance	P07 - Edge Maintenance (LFT - LINEAR FEET)	546	0	550	1.233	10.397	14.624	NO	Main Lanes	FM0200-KG
2019	M0342	Johnson	US0067	8.958	53544.5	Routine Maintenance	P07 - Edge Maintenance (LFT - LINEAR FEET)	460	0	468	1.233	237.222	246.18	NO	Main Lanes	US0067-KG
2019	M0343	Johnson	FM0917	3.512	138932	Heavy Rehab	P03 - Base Repair (CUY - CUBIC YARDS)	566	0	570	0	21.97	25.482	NO	Main Lanes	FM0917-KG
2019	M0344	Johnson	FM2738	3.769	112449	Light Rehab	P01 - Pavement Leveling (SY - SQUARE YARDS)	286	0	290	0	4.018	7.787	NO	Main Lanes	FM2738-KG
2019	M0345	Johnson	FM0200	4.227	22345.5	Heavy Rehab	P03 - Base Repair (CUY - CUBIC YARDS)	546	0	550	1.233	10.397	14.624	NO	Main Lanes	FM0200-KG
2019	M0346	Johnson	FM0917	3.893	157722	Preventive Maintenance	P01 - Pavement Leveling (SY - SQUARE YARDS)	546	0	550	0	2.103	5.996	NO	Main Lanes	FM0917-KG
2019	M0347	Johnson	US0067	5.019	532739	Preventive Maintenance	P05 - Full Width Seal Coat (SY - SQUARE YARDS)	444	0	448	1	219.244	224.263	YES	Main Lanes	US0067-KG
2019	M0348	Johnson	BU0287P	1.895	100121	Preventive Maintenance	P05 - Full Width Seal Coat (SY - SQUARE YARDS)	292	0	294	0.511	37.098	38.993	YES	Main Lanes	BU0287P-KG
2019	M0349	Johnson	FM0916	7.994	197068	Preventive Maintenance	P05 - Full Width Seal Coat (SY - SQUARE YARDS)	556	0	564	0	8	15.994	YES	Main Lanes	FM0916-KG
2019	M0350	Johnson	FM2415	6.23	189799	Preventive Maintenance	P05 - Full Width Seal Coat (SY - SQUARE YARDS)	556	0.002	563	0.006	0.015	6.245	YES	Main Lanes	FM2415-KG
2019	M0351	Johnson	FM2738	4.779	159985	Preventive Maintenance	P05 - Full Width Seal Coat (SY - SQUARE YARDS)	282	0	286	0.761	0	4.779	YES	Main Lanes	FM2738-KG
2019	M0352	Johnson	FM3048	3.644	156609	Preventive Maintenance	P05 - Full Width Seal Coat (SY - SQUARE YARDS)	556	-2.066	558	0.009	0.034	3.678	YES	Main Lanes	FM3048-KG
2019	M0353	Johnson	FM0004	9.882	367664	Preventive Maintenance	P05 - Full Width Seal Coat (SY - SQUARE YARDS)	356	0	366	0	112.976	122.858	YES	Main Lanes	FM0004-KG
2019	M0354	Johnson	US0067	7.325	22131.5	Routine Maintenance	P06 - Crack Sealing (LM - LANE MILES)	460	0.4	468	0	237.622	244.947	YES	Main Lanes	US0067-KG
2019	M0355	Johnson	US0067	6.137	11681.3	Routine Maintenance	P06 - Crack Sealing (LM - LANE MILES)	442	0.7	448	0.8	217.926	224.063	YES	Main Lanes	US0067-KG
2019	M0356	Johnson	BU0287P	1.884	3956.1	Routine Maintenance	P06 - Crack Sealing (LM - LANE MILES)	292	0	294	0.5	37.098	38.982	YES	Main Lanes	BU0287P-KG
2019	M0357	Johnson	FM0004	12.502	17165.8	Routine Maintenance	P06 - Crack Sealing (LM - LANE MILES)	336	0	348	0.5	93.086	105.588	YES	Main Lanes	FM0004-KG
2019	M0358	Johnson	FM0004	0.06	5532.88	Routine Maintenance	P06 - Crack Sealing (LM - LANE MILES)	348	1.9	350	0	106.988	107.048	YES	Main Lanes	FM0004-KG
2019	M0359	Johnson	FM0004	11.26	15402.1	Routine Maintenance	P06 - Crack Sealing (LM - LANE MILES)	354	1.3	366	0.7	112.298	123.558	YES	Main Lanes	FM0004-KG
2019	M0360	Johnson	FM2415	5.979	8569.05	Routine Maintenance	P06 - Crack Sealing (LM - LANE MILES)	556	0	562	0	0.013	5.992	YES	Main Lanes	FM2415-KG
2019	M0361	Johnson	FM0916	6.594	7746.03	Routine Maintenance	P06 - Crack Sealing (LM - LANE MILES)	556	0	562	0.6	8	14.594	YES	Main Lanes	FM0916-KG
2019	M0362	Johnson	FM3048	3.603	6860.77	Routine Maintenance	P06 - Crack Sealing (LM - LANE MILES)	556	-2	556	1.603	0.1	3.703	YES	Main Lanes	FM3048-KG
2019	M0363	Johnson	FM2738	5.586	3679.37	Routine Maintenance	P06 - Crack Sealing (LM - LANE MILES)	286	2	294	0	6.018	11.604	YES	Main Lanes	FM2738-KG
2019	M0364	Johnson	PR0021	6.059	8818.03	Routine Maintenance	P06 - Crack Sealing (LM - LANE MILES)	548	-3.7	550	0.3	0.304	6.363	YES	Main Lanes	PR0021-KG
2019	M0365	Johnson	FM1434	1.1	1362.47	Routine Maintenance	P06 - Crack Sealing (LM - LANE MILES)	314	0.2	314	1.3	16.17	17.27	YES	Main Lanes	FM1434-KG
2019	M0366	Johnson	SH0174	2.6	13693.9	Routine Maintenance	P06 - Crack Sealing (LM - LANE MILES)	292	0.9	294	1.5	9.037	11.637	YES	Main Lanes	SH0174-KG
2019	M0367	Johnson	BU0067M	3.162	4495.47	Routine Maintenance	P06 - Crack Sealing (LM - LANE MILES)	452	0	454	1.1	3.08	6.242	YES	Main Lanes	BU0067M-KG
2019	M0368	Wise	BU0081C	2.307	41294	Preventive Maintenance	P01 - Pavement Leveling (SY - SQUARE YARDS)	224	-0.088	226	0.185	0	2.307	NO	Main Lanes	BU0081C-KG
2019	M0369	Jack	FM2190	12.974	113559	Routine Maintenance	P01 - Pavement Leveling (SY - SQUARE YARDS)	498	0.031	510	1.065	0.131	13.105	NO	Main Lanes	FM2190-KG
2019	M0370	Jack	FM2190	12.974	287711	Routine Maintenance	P03 - Base Repair (CUY - CUBIC YARDS)	498	0.031	510	1.065	0.131	13.105	NO	Main Lanes	FM2190-KG
2019	M0371	Wise	US0081	1.65	38713.1	Light Rehab	P01 - Pavement Leveling (SY - SQUARE YARDS)	232	0.332	234	0	39.997	41.647	NO	Main Lanes	US0081-KG
2019	M0372	Wise	BU0081C	2.307	47951.8	Preventive Maintenance	P03 - Base Repair (CUY - CUBIC YARDS)	224	-0.088	226	0.185	0	2.307	NO	Main Lanes	BU0081C-KG
2019	M0373	Wise	US0081	1.65	79919.7	Light Rehab	P03 - Base Repair (CUY - CUBIC YARDS)	232	0.332	234	0	39.997	41.647	NO	Main Lanes	US0081-KG
2019	M0374	Wise	US0081	2	541984	Routine Maintenance	P01 - Pavement Leveling (SY - SQUARE YARDS)	228	0	230	0	35.687	37.687	NO	Main Lanes	US0081-KG
2019	M0375	Jack	US0281	7.093	720604	Routine Maintenance	P05 - Full Width Seal Coat (SY - SQUARE YARDS)	242	1.385	250	0.5	48.578	55.671	YES	Main Lanes	US0281-KG
2019	M0376	Jack	FM1191	6.764	268075	Preventive Maintenance	P05 - Full Width Seal Coat (SY - SQUARE YARDS)	228	0.034	234	0.826	0.068	6.832	YES	Main Lanes	FM1191-KG
2019	M0377	Jack	SH0148	55.559	703700	Preventive Maintenance	P05 - Full Width Seal Coat (SY - SQUARE YARDS)	224	0	240	1.007	0	55.559	YES	Main Lanes	SH0148-KG
2019	M0378	Wise	FM0718	7.23	611260	Preventive Maintenance	P05 - Full Width Seal Coat (SY - SQUARE YARDS)	544	-0.009	548	3.349	0	7.23	YES	Main Lanes	FM0718-KG
2019	M0379	Wise	FM1810	7.238	307348	Preventive Maintenance	P05 - Full Width Seal Coat (SY - SQUARE YARDS)	536	0.802	542	2.002	20.927	28.165	YES	Main Lanes	FM1810-KG
2019	M0380	Wise	FM2048	6.489	148228	Preventive Maintenance	P05 - Full Width Seal Coat (SY - SQUARE YARDS)	536	-0.017	540	2.496	-9.71445e-17	6.489	YES	Main Lanes	FM2048-KG
2019	M0381	Wise	FM2265	8.885	255035	Preventive Maintenance	P05 - Full Width Seal Coat (SY - SQUARE YARDS)	522	-0.057	530	0.956	0.043	8.928	YES	Main Lanes	FM2265-KG
2019	M0382	Jack	FM1191	6.947	201271	Preventive Maintenance	P05 - Full Width Seal Coat (SY - SQUARE YARDS)	234	1.115	242	0.042	7.121	14.068	YES	Main Lanes	FM1191-KG
2019	M0383	Tarrant	IH0020	11.34	5963.89	Preventive Maintenance	P10 - Adding or Widening Pavement (SY - SQUARE YARDS)	446	0.5	457	1	445.49	456.83	NO	Frontage Road	IH0020-AG
2019	M0384	Tarrant	IH0020	11.34	12871.1	Preventive Maintenance	P07 - Edge Maintenance (LFT - LINEAR FEET)	446	0.5	457	1	445.49	456.83	NO	Frontage Road	IH0020-AG
2019	M0385	Tarrant	RM2871	1	0	Light Rehab	P10 - Adding or Widening Pavement (SY - SQUARE YARDS)	272	0.8	272	1.8	2.999	3.999	NO	Main Lanes	RM2871-KG
2019	M0386	Tarrant	IH0030	0.609	0	Light Rehab	P02 - Milling (SY - SQUARE YARDS)	7	0.5	8	0	7.469	8.078	NO	Frontage Road	IH0030-AG
2019	M0387	Tarrant	IH0030	0.609	0	Light Rehab	P10 - Adding or Widening Pavement (SY - SQUARE YARDS)	7	0.5	8	0	7.469	8.078	NO	Frontage Road	IH0030-AG
2019	M0388	Tarrant	US0287	0.5	256163	Light Rehab	P10 - Adding or Widening Pavement (SY - SQUARE YARDS)	478	0.2	478	0.7	450.824	451.324	NO	Main Lanes	US0287-KG
2019	M0389	Tarrant	US0287	0.5	50887.4	Light Rehab	P02 - Milling (SY - SQUARE YARDS)	478	0.2	478	0.7	450.824	451.324	NO	Main Lanes	US0287-KG
2019	M0390	Tarrant	IH0020	0	0	Light Rehab	P02 - Milling (SY - SQUARE YARDS)	446	0.3	446	0.3	445.29	445.29	NO	Frontage Road	IH0020-AG
2019	M0391	Tarrant	IH0020	0	0	Light Rehab	P01 - Pavement Leveling (SY - SQUARE YARDS)	446	0.3	446	0.3	445.29	445.29	NO	Frontage Road	IH0020-AG
2019	M0392	Tarrant	US0287	5.011	45330.4	Medium Rehab	P03 - Base Repair (CUY - CUBIC YARDS)	460	0	464	1	433.088	438.099	NO	Main Lanes	US0287-KG
2019	M0393	Tarrant	IH0030	0	11706.9	Light Rehab	P01 - Pavement Leveling (SY - SQUARE YARDS)	6	0	6	0	6.055	6.055	NO	Frontage Road	IH0030-AG
2019	M0394	Tarrant	IH0030	0	7104.1	Light Rehab	P02 - Milling (SY - SQUARE YARDS)	6	0	6	0	6.055	6.055	NO	Frontage Road	IH0030-AG
2019	M0395	Tarrant	IH0030	1.139	60862.2	Light Rehab	P01 - Pavement Leveling (SY - SQUARE YARDS)	5	0	6	0	4.916	6.055	NO	Frontage Road	IH0030-AG
2019	M0396	Tarrant	IH0030	1.139	14208.2	Light Rehab	P02 - Milling (SY - SQUARE YARDS)	5	0	6	0	4.916	6.055	NO	Frontage Road	IH0030-AG
2019	M0397	Tarrant	IH0030	0	29262	Light Rehab	P01 - Pavement Leveling (SY - SQUARE YARDS)	6	0	6	0	6.055	6.055	NO	Frontage Road	IH0030-AG
2019	M0398	Tarrant	IH0030	0	14208.2	Light Rehab	P02 - Milling (SY - SQUARE YARDS)	6	0	6	0	6.055	6.055	NO	Frontage Road	IH0030-AG
2019	M0399	Tarrant	US0287	1.991	237059	Light Rehab	P02 - Milling (SY - SQUARE YARDS)	474	1	476	0.9	447.522	449.513	NO	Main Lanes	US0287-KG
2019	M0400	Tarrant	US0287	1.991	1.19334e+06	Light Rehab	P10 - Adding or Widening Pavement (SY - SQUARE YARDS)	474	1	476	0.9	447.522	449.513	NO	Main Lanes	US0287-KG
2019	M0401	Tarrant	BU0287P	2.322	0	Light Rehab	P08 - Concrete Pavement Maintenance (SY - SQUARE YARDS)	280	1.2	282	1.5	27.619	29.941	YES	Main Lanes	BU0287P-KG
2019	M0402	Tarrant	US0287	5.211	262499	Preventive Maintenance	P05 - Full Width Seal Coat (SY - SQUARE YARDS)	460	0.5	464	1.7	433.588	438.799	YES	Main Lanes	US0287-KG
2019	M0403	Tarrant	BU0287P	3.516	357317	Preventive Maintenance	P05 - Full Width Seal Coat (SY - SQUARE YARDS)	282	1.5	286	1	29.941	33.457	YES	Main Lanes	BU0287P-KG
2019	M0404	Tarrant	US0287	4.923	446855	Preventive Maintenance	P05 - Full Width Seal Coat (SY - SQUARE YARDS)	470	0	474	1	442.599	447.522	YES	Main Lanes	US0287-KG
2019	M0405	Hood	FM0167	10.285	63935.7	Medium Rehab	P03 - Base Repair (CUY - CUBIC YARDS)	282	0	292	0	0.04	10.325	NO	Main Lanes	FM0167-KG
2019	M0406	Hood	FM0051	9.961	95903.6	Medium Rehab	P03 - Base Repair (CUY - CUBIC YARDS)	312	0	322	0	92.353	102.314	NO	Main Lanes	FM0051-KG
2019	M0407	Somervell	FM0056	3.807	60258.1	Medium Rehab	P01 - Pavement Leveling (SY - SQUARE YARDS)	314	0	318	0	20.612	24.419	NO	Main Lanes	FM0056-KG
2019	M0408	Somervell	FM0200	1.913	49848.4	Medium Rehab	P01 - Pavement Leveling (SY - SQUARE YARDS)	534	0	536	0	0.1	2.013	NO	Main Lanes	FM0200-KG
2019	M0409	Somervell	SH0144	5.297	21911	Medium Rehab	P01 - Pavement Leveling (SY - SQUARE YARDS)	310	0	316	0	17.316	22.613	NO	Main Lanes	SH0144-KG
2019	M0410	Hood	FM0167	2.351	2574.36	Preventive Maintenance	P07 - Edge Maintenance (LFT - LINEAR FEET)	292	0	294	0	10.325	12.676	NO	Main Lanes	FM0167-KG
2019	M0411	Hood	FM0051	13.644	3861.54	Preventive Maintenance	P07 - Edge Maintenance (LFT - LINEAR FEET)	322	0	336	0	102.314	115.958	NO	Main Lanes	FM0051-KG
2019	M0412	Somervell	FM0199	4	2574.36	Preventive Maintenance	P07 - Edge Maintenance (LFT - LINEAR FEET)	300	0	304	0	0	4	NO	Main Lanes	FM0199-KG
2019	M0413	Somervell	FM0202	1.959	3861.54	Preventive Maintenance	P07 - Edge Maintenance (LFT - LINEAR FEET)	532	0	534	0	0.038	1.997	NO	Main Lanes	FM0202-KG
2019	M0414	Somervell	SH0144	5.297	2574.36	Preventive Maintenance	P07 - Edge Maintenance (LFT - LINEAR FEET)	310	0	316	0	17.316	22.613	NO	Main Lanes	SH0144-KG
2019	M0415	Hood	FM0167	2	45330.4	Medium Rehab	P03 - Base Repair (CUY - CUBIC YARDS)	284	0	286	0	2	4	NO	Main Lanes	FM0167-KG
2019	M0416	Hood	FM0167	1.96	45330.4	Medium Rehab	P03 - Base Repair (CUY - CUBIC YARDS)	282	0	284	0	0.04	2	NO	Main Lanes	FM0167-KG
2019	M0417	Somervell	FM0056	2.013	45330.4	Medium Rehab	P03 - Base Repair (CUY - CUBIC YARDS)	314	0	316	0	20.612	22.625	NO	Main Lanes	FM0056-KG
2019	M0418	Erath	SH0006	5.991	31072.8	Medium Rehab	P03 - Base Repair (CUY - CUBIC YARDS)	410	0	416	0	237.827	243.818	NO	Main Lanes	SH0006-KG
2019	M0419	Erath	FM2803	1.993	51819.9	Medium Rehab	P03 - Base Repair (CUY - CUBIC YARDS)	508	0	510	0	0.959	2.952	NO	Main Lanes	FM2803-KG
2019	M0420	Erath	FM1188	2	71256.4	Medium Rehab	P03 - Base Repair (CUY - CUBIC YARDS)	508	0	510	0	12.071	14.071	NO	Main Lanes	FM1188-KG
2019	M0421	Erath	SH0108	22.228	103608	Medium Rehab	P03 - Base Repair (CUY - CUBIC YARDS)	500	0	522	0	10.806	33.034	NO	Main Lanes	SH0108-KG
2019	M0422	Erath	FM3025	5.834	45330.4	Medium Rehab	P03 - Base Repair (CUY - CUBIC YARDS)	500	0	506	0	2	7.834	NO	Main Lanes	FM3025-KG
2019	M0423	Erath	FM3208	1.734	84203.4	Medium Rehab	P03 - Base Repair (CUY - CUBIC YARDS)	286	0	288	0	0.113	1.847	NO	Main Lanes	FM3208-KG
2019	M0424	Hood	SH0144	1.321	21911	Medium Rehab	P01 - Pavement Leveling (SY - SQUARE YARDS)	300	0	302	0	8.018	9.339	NO	Main Lanes	SH0144-KG
2019	M0425	Erath	FM0008	18.042	31072.8	Medium Rehab	P03 - Base Repair (CUY - CUBIC YARDS)	490	0	508	0	13.75	31.792	NO	Main Lanes	FM0008-KG
2019	M0426	Erath	US0281	19.956	38872.9	Medium Rehab	P03 - Base Repair (CUY - CUBIC YARDS)	304	0	324	0	107.96	127.916	NO	Main Lanes	US0281-KG
2019	M0427	Parker	FM0051	18.111	91901.7	Light Rehab	P03 - Base Repair (CUY - CUBIC YARDS)	268	0	286	0	57.043	75.154	NO	Main Lanes	FM0051-KG
2019	M0428	Parker	FM0051	18.111	5710.36	Light Rehab	P07 - Edge Maintenance (LFT - LINEAR FEET)	268	0	286	0	57.043	75.154	NO	Main Lanes	FM0051-KG
2019	M0429	Parker	FM2891	3.096	27386.7	Preventive Maintenance	P01 - Pavement Leveling (SY - SQUARE YARDS)	514	-0.015	516	1.123	0	3.096	NO	Main Lanes	FM2891-KG
2019	M0430	Parker	FM2891	3.096	18380.3	Light Rehab	P03 - Base Repair (CUY - CUBIC YARDS)	514	-0.015	516	1.123	0	3.096	NO	Main Lanes	FM2891-KG
2019	M0431	Palo Pinto	FM0004	46.349	63935.7	Medium Rehab	P03 - Base Repair (CUY - CUBIC YARDS)	252	1.598	300	0.256	15.67	62.019	NO	Main Lanes	FM0004-KG
2019	M0432	Palo Pinto	FM0004	46.349	27386.7	Preventive Maintenance	P01 - Pavement Leveling (SY - SQUARE YARDS)	252	1.598	300	0.256	15.67	62.019	NO	Main Lanes	FM0004-KG
2019	M0433	Palo Pinto	FM0004	46.349	3475.11	Routine Maintenance	P07 - Edge Maintenance (LFT - LINEAR FEET)	252	1.598	300	0.256	15.67	62.019	NO	Main Lanes	FM0004-KG
2019	M0434	Palo Pinto	FM0129	10.089	3475.11	Preventive Maintenance	P07 - Edge Maintenance (LFT - LINEAR FEET)	504	0	512	2.189	0.093	10.182	NO	Main Lanes	FM0129-KG
2019	M0435	Palo Pinto	FM2201	6.35	2738.67	Preventive Maintenance	P01 - Pavement Leveling (SY - SQUARE YARDS)	504	0	510	0.42	0.064	6.414	NO	Main Lanes	FM2201-KG
2019	M0436	Parker	FM1884	7.953	54232.7	Light Rehab	P03 - Base Repair (CUY - CUBIC YARDS)	270	-0.128	278	0.036	-0.028	7.925	NO	Main Lanes	FM1884-KG
2019	M0437	Parker	FM2257	7.402	347089	Light Rehab	P03 - Base Repair (CUY - CUBIC YARDS)	538	0.057	546	0.017	0.114	7.516	NO	Main Lanes	FM2257-KG
2019	M0438	Parker	FM2891	3.096	52351	Light Rehab	P10 - Adding or Widening Pavement (SY - SQUARE YARDS)	514	-0.015	516	1.123	0	3.096	NO	Main Lanes	FM2891-KG
2019	M0439	Parker	FM0113	8.043	91901.7	Light Rehab	P03 - Base Repair (CUY - CUBIC YARDS)	260	-0.02	268	0.027	0	8.043	NO	Main Lanes	FM0113-KG
2019	M0440	Parker	FM2257	7.516	539846	Preventive Maintenance	P01 - Pavement Leveling (SY - SQUARE YARDS)	538	-0.057	546	0.017	0	7.516	NO	Main Lanes	FM2257-KG
2019	M0441	Palo Pinto	SH0016	3.57	128542	Preventive Maintenance	P01 - Pavement Leveling (SY - SQUARE YARDS)	274	0	278	0	50.406	53.976	NO	Main Lanes	SH0016-KG
2019	M0442	Parker	FM2421	9.985	67132.5	Heavy Rehab	P03 - Base Repair (CUY - CUBIC YARDS)	254	0	264	0	0.018	10.003	NO	Main Lanes	FM2421-KG
2019	M0443	Parker	FM2421	11.721	542916	Preventive Maintenance	P05 - Full Width Seal Coat (SY - SQUARE YARDS)	254	0	264	1.736	0.018	11.739	YES	Main Lanes	FM2421-KG
2019	M0444	Palo Pinto	SH0337	11.15	637614	Preventive Maintenance	P05 - Full Width Seal Coat (SY - SQUARE YARDS)	502	0	512	1.167	9.95	21.1	YES	Main Lanes	SH0337-KG
2019	M0445	Palo Pinto	SH0108	10.883	346077	Preventive Maintenance	P05 - Full Width Seal Coat (SY - SQUARE YARDS)	488	-0.151	496	3.771	0	10.883	YES	Main Lanes	SH0108-KG
2019	M0446	Palo Pinto	SH0193	6.477	267474	Preventive Maintenance	P05 - Full Width Seal Coat (SY - SQUARE YARDS)	494	-0.061	498	2.472	-5.55112e-17	6.477	YES	Main Lanes	SH0193-KG
2019	M0447	Palo Pinto	US0281	12.935	624375	Preventive Maintenance	P05 - Full Width Seal Coat (SY - SQUARE YARDS)	290	0.132	304	0.014	95.039	107.974	YES	Main Lanes	US0281-KG
2019	M0448	Palo Pinto	FM0129	10.089	137000	Preventive Maintenance	P05 - Full Width Seal Coat (SY - SQUARE YARDS)	504	0	512	2.189	0.093	10.182	YES	Main Lanes	FM0129-KG
2019	M0449	Palo Pinto	SH0337	9.92	431424	Routine Maintenance	P05 - Full Width Seal Coat (SY - SQUARE YARDS)	492	0	502	0	0.03	9.95	YES	Main Lanes	SH0337-KG
2019	M0450	Palo Pinto	FM2270	0.518	14951	Routine Maintenance	P05 - Full Width Seal Coat (SY - SQUARE YARDS)	512	0	512	0.518	0	0.518	YES	Main Lanes	FM2270-KG
2019	M0451	Palo Pinto	SH0016	1.681	70085.7	Preventive Maintenance	P05 - Full Width Seal Coat (SY - SQUARE YARDS)	266	0	266	1.681	42.383	44.064	YES	Main Lanes	SH0016-KG
2019	M0452	Palo Pinto	FM2372	4.204	104552	Preventive Maintenance	P05 - Full Width Seal Coat (SY - SQUARE YARDS)	484	-0.014	488	0.211	0	4.204	YES	Main Lanes	FM2372-KG
2019	M0453	Palo Pinto	FM0207	5.35	137838	Preventive Maintenance	P05 - Full Width Seal Coat (SY - SQUARE YARDS)	494	0	498	1.346	24.239	29.589	YES	Main Lanes	FM0207-KG
2019	M0454	Parker	FM0051	10.453	467111	Preventive Maintenance	P05 - Full Width Seal Coat (SY - SQUARE YARDS)	286	4.618	308	1.141	79.772	90.225	YES	Main Lanes	FM0051-KG
2019	M0455	Parker	FM3325	7.041	49360	Heavy Rehab	P03 - Base Repair (CUY - CUBIC YARDS)	264	-0.041	270	1.06	-7.63278e-17	7.041	YES	Main Lanes	FM3325-KG
2019	M0456	Parker	FM0920	17.829	26320	Heavy Rehab	P03 - Base Repair (CUY - CUBIC YARDS)	256	0	272	1.819	17.245	35.074	YES	Main Lanes	FM0920-KG
2019	M0457	Parker	US0180	2.59	0	Light Rehab	P01 - Pavement Leveling (SY - SQUARE YARDS)	552	0	552	2.59	298.219	300.809	YES	Main Lanes	US0180-KG
2019	M0458	Palo Pinto	IH0020	7.907	370200	Heavy Rehab	P03 - Base Repair (CUY - CUBIC YARDS)	380	0	388	0	379.271	387.178	YES	Frontage Road	IH0020-AG
2019	M0459	Parker	SH0199	8.002	49350	Heavy Rehab	P03 - Base Repair (CUY - CUBIC YARDS)	544	0	552	0.063	27.489	35.491	YES	Main Lanes	SH0199-KG
2019	M0460	Parker	FM0113	8.043	229529	Preventive Maintenance	P05 - Full Width Seal Coat (SY - SQUARE YARDS)	260	-0.02	268	0.027	0	8.043	YES	Main Lanes	FM0113-KG
2019	M0461	Parker	SS0312	5.072	131250	Preventive Maintenance	P05 - Full Width Seal Coat (SY - SQUARE YARDS)	588	-2.067	590	1.031	0.033	5.105	YES	Main Lanes	SS0312-KG
2019	M0462	Parker	FM0113	8.864	29761.6	Preventive Maintenance	P04 - Spot Seal Coat (SY - SQUARE YARDS)	268	0.857	276	1.854	8.873	17.737	YES	Main Lanes	FM0113-KG
2019	M0463	Parker	FM1542	4.181	129056	Preventive Maintenance	P05 - Full Width Seal Coat (SY - SQUARE YARDS)	540	0.583	544	0.807	0.683	4.864	YES	Main Lanes	FM1542-KG
2019	M0464	Palo Pinto	FM0919	15.178	270000	Preventive Maintenance	P05 - Full Width Seal Coat (SY - SQUARE YARDS)	272	0.068	286	1.346	0.136	15.314	YES	Main Lanes	FM0919-KG
2019	M0465	Parker	FM0113	8.043	10025.2	Light Rehab	P01 - Pavement Leveling (SY - SQUARE YARDS)	260	-0.02	268	0.027	0	8.043	YES	Main Lanes	FM0113-KG
2019	M0466	Parker	FM0113	8.043	29616	Heavy Rehab	P03 - Base Repair (CUY - CUBIC YARDS)	260	-0.02	268	0.027	0	8.043	YES	Main Lanes	FM0113-KG
2019	M0467	Parker	FM0113	8.043	2371.5	Light Rehab	P02 - Milling (SY - SQUARE YARDS)	260	-0.02	268	0.027	0	8.043	YES	Main Lanes	FM0113-KG
2019	M0468	Parker	SS0312	5.072	43683.6	Heavy Rehab	P03 - Base Repair (CUY - CUBIC YARDS)	588	-2.067	590	1.031	0.033	5.105	YES	Main Lanes	SS0312-KG
2019	M0469	Parker	FM0113	8.864	3759.45	Light Rehab	P01 - Pavement Leveling (SY - SQUARE YARDS)	268	0.857	276	1.854	8.873	17.737	YES	Main Lanes	FM0113-KG
2019	M0470	Parker	FM0113	8.864	4689.2	Heavy Rehab	P03 - Base Repair (CUY - CUBIC YARDS)	268	0.857	276	1.854	8.873	17.737	YES	Main Lanes	FM0113-KG
2019	M0471	Parker	FM0113	8.864	6732	Light Rehab	P02 - Milling (SY - SQUARE YARDS)	268	0.857	276	1.854	8.873	17.737	YES	Main Lanes	FM0113-KG
2019	M0472	Palo Pinto	FM0919	15.178	20050.4	Light Rehab	P01 - Pavement Leveling (SY - SQUARE YARDS)	272	0.068	286	1.346	0.136	15.314	YES	Main Lanes	FM0919-KG
2019	M0473	Palo Pinto	FM0919	15.178	74064.7	Heavy Rehab	P03 - Base Repair (CUY - CUBIC YARDS)	272	0.068	286	1.346	0.136	15.314	YES	Main Lanes	FM0919-KG
2019	M0474	Palo Pinto	FM0919	15.178	10710	Light Rehab	P02 - Milling (SY - SQUARE YARDS)	272	0.068	286	1.346	0.136	15.314	YES	Main Lanes	FM0919-KG
2019	M0475	Palo Pinto	FM0129	10.089	53000	Heavy Rehab	P03 - Base Repair (CUY - CUBIC YARDS)	504	0	512	2.189	0.093	10.182	YES	Main Lanes	FM0129-KG
2019	M0476	Palo Pinto	FM0129	10.089	292000	Light Rehab	P01 - Pavement Leveling (SY - SQUARE YARDS)	504	0	512	2.189	0.093	10.182	YES	Main Lanes	FM0129-KG
2019	M0477	Tarrant	SH0026	3.986	294510	Light Rehab	P01 - Pavement Leveling (SY - SQUARE YARDS)	562	0	566	0	2.025	6.011	NO	Main Lanes	SH0026-KG
2019	M0478	Tarrant	IH0820	0.987	104919	Light Rehab	P01 - Pavement Leveling (SY - SQUARE YARDS)	3	0	4	0	3.573	4.56	NO	Frontage Road	IH0820-AG
2019	M0479	Tarrant	FM0730	4.101	13822	Light Rehab	P03 - Base Repair (CUY - CUBIC YARDS)	258	0	260	2.101	35.715	39.816	NO	Main Lanes	FM0730-KG
2019	M0480	Tarrant	FM0730	4.101	14044.6	Light Rehab	P07 - Edge Maintenance (LFT - LINEAR FEET)	258	0	260	2.101	35.715	39.816	NO	Main Lanes	FM0730-KG
2019	M0481	Tarrant	FM0730	4.101	183685	Light Rehab	P01 - Pavement Leveling (SY - SQUARE YARDS)	258	0	260	2.101	35.715	39.816	NO	Main Lanes	FM0730-KG
2019	M0482	Tarrant	BU0287P	4.003	481209	Light Rehab	P01 - Pavement Leveling (SY - SQUARE YARDS)	260	0	264	0	5.938	9.941	NO	Main Lanes	BU0287P-KG
2019	M0483	Tarrant	SH0199	3.925	104656	Light Rehab	P01 - Pavement Leveling (SY - SQUARE YARDS)	564	0	568	0	46.124	50.049	NO	Main Lanes	SH0199-KG
2019	M0484	Tarrant	SH0199	1.996	24120.6	Routine Maintenance	P07 - Edge Maintenance (LFT - LINEAR FEET)	554	0	556	0	36.081	38.077	NO	Main Lanes	SH0199-KG
2019	M0485	Tarrant	FM1938	2.001	374400	Medium Rehab	P01 - Pavement Leveling (SY - SQUARE YARDS)	258	0	260	0	7.643	9.644	YES	Main Lanes	FM1938-KG
										0
										0
